# Supplementary material for: Common data model for COVID-19 datasets
Source: Bioinformatics. 2022 Oct 27;38(24):5466–8. doi: 10.1093/bioinformatics/btac651 (PMC9750115; doi:10.1093/bioinformatics/btac651)
Supplement: btac651_Supplementary_Data [file btac651_supplementary_data.zip]

Archive with 3 entries (2 files):
- btac651_Supplementary_Data/
- btac651_Supplementary_Data/OMOP COVID mappings(1).xlsx
- btac651_Supplementary_Data/Supplementary File GECCO++-2.pdf
