# Supplementary material for: Common data model for COVID-19 datasets
Source: Bioinformatics. 2022 Oct 27;38(24):5466–8. doi: 10.1093/bioinformatics/btac651 (PMC9750115; doi:10.1093/bioinformatics/btac651)
Supplement: btac651_Supplementary_Data [file btac651_supplementary_data.zip › btac651_Supplementary_Data/OMOP COVID mappings(1).xlsx]

## Sheet: Blatt 1 - OMOP_mappings_GECCO_n
Internal Variable	Internal Description	OMOP variable	OMOP id	OMOP code	Checked	Corrected map
blood sample collecting	A biological sample collecting in which a blood sample from a subject is collected for testing.	Blood sample taken	4209107	313334002
inhaled corticosteroid with long acting anti muscarinic combination	;PU_Inhaler_ICSLABALAMA	Risperidone, long acting	38002843	9125
Actual Date of Delivery	The date on which the delivery event occurred.;Delivery date	Delivery date	1029987	LP70949-0
Oxygen Consumption	The rate at which oxygen is absorbed and utilized by any given tissue in the body.;Oxygen consumption	Oxygen consumption	21497381	LP101917-5
Bilirubin:MCnc:Pt:CSF:Qn	Presence of bilirubin in the cerebrospinal fluid. It is a sign of xanthochromia and an acute subarachnoid hemorrhage.	Presence of xanthochromia	4192547	391493008		Bilirubin
Epilepsie	A brain disease that is characterized by the occurrance of at least two unprovoked seizures resulting from a persistent epileptogenic abnormality of the brain that is able to spontaneously generate paroxysmal activity and typically manifested by sudden brief episodes of altered or diminished consciousness, involuntary movements, or convulsions.;Epilepsy (disorder) NE_Comorb_Epilepsy	Epilepsy	37083368	G40
oxacillin	A penicillin antibiotic carrying a 5-methyl-3-phenylisoxazole-4-carboxamide group at position 6beta.;Oxacillin	Oxacillin	4187593	372868007
Intensive Care Units, Neonatal	Hospital units providing continuing surveillance and care to acutely ill newborn infants.;NICU Procedures	Intensive care monitoring	4057410	182810003		Neonatal intensive care unit
Nasal Route of Administration	Administration of a drug by the way of the nose. This often results in systemic action of the agent due to absorption through the nasal mucosa. The richly supplied vascular nature of the nasal mucosa coupled with its high drug permeation makes the nasal route of administration attractive for many drugs, including proteins and peptides.	Nasal route of administration	45956536	161253
Leucine Crystal Measurement	The determination of the amount of leucine crystals present in a sample.;Leucine Crystals	Crystal	35625956	769069006		Leucine crystal
Chlamydia pneumoniae	A species of chlamydiae bacteria that infects humans and is a major cause of pneumonia.;Chlamydia pneumoniae	Chlamydia pneumoniae	3407487	103514009
Fever greater than 100.4 Fahrenheit / 38° Celsius (finding)	Fever is a neurological and physiological symptom characterized by a rise of body temperature above the normal whether a natural response (as to infection) or artificially induced for therapeutic reasons.;BL_Symp_Fever CO_Symp_Fever CR_Symp_Fever UC_Symp_Fever	Fever greater than 100.4 Fahrenheit	4141062	426000000
date of data update	Date when the file is loaded in SuperMart;update_date;update_datetime	Date of vaccination	36716977	7241000122103		Not found
Transplant Waiting List	A registry of patients awaiting an organ transplant.;LC_LiverTransWaitingList	On transplant waiting list	1011631	LP149874-2
Enteral Nutrition	Nutritional support given via the alimentary canal or any route connected to the gastrointestinal system (i.e., the enteral route). This includes oral feeding, sip feeding, and tube feeding using nasogastric, gastrostomy, and jejunostomy tubes.;Enteral nutrition;A: Enteral (ml);Enteral feeding;E: Enteral (ml)	Enteral nutrition	45424710	ZC65.11
Human coronavirus OC43	A species in the genus coronavirus causing the common cold and possibly nervous system infections in humans. It contains hemagglutinin-esterase.;Human Coronavirus OC43	Antigen of Human coronavirus OC43	3246222	709346006		Human coronavirus OC43
Fasting Status at Specimen Collection	Indicates whether a specimen obtained from a subject that has abstained from food and possibly water for the prescribed amount of time; or from a subject who has not abstained from food or water.;Was the patient fasting at the time of collection?	Infant in NICU at time of specimen collection	45879738	LA12419-0		Not found as one term
Simplified Acute Physiology Score	A severity of disease classification system designed to measure the severity of disease for patients aged 15 and over admitted to intensive care units.	Simplified Acute Physiology Score	4084275	281384006
inhaled corticosteroid with long acting beta agonist and long acting anti muscarinic combination	;PU_Inhaler_ICSLABALAMA	Risperidone, long acting	38002843	9125		Not found
Acute Myocardial Infarction	Necrosis of the myocardium, as a result of interruption of the blood supply to the area. It is characterized by a severe and rapid onset of symptoms that may include chest pain, often radiating to the left arm and left side of the neck, dyspnea, sweating, and palpitations.;Acute myocardial infarction;CMR_Assess_AcuteMyoInf	Acute myocardial infarction	312327	57054005
Date of observation	Date that observation or test was carried out	Date	4256607	410671006
amikacin	An amino cyclitol glycoside that is kanamycin A acylated at the N-1 position by a 4-amino-2-hydroxybutyryl group.;Amikacin;Amikacin	Amikacin	2212105	80150
Oxygenation index	Oxygenation index (OI=mean airway pressure MAP × FiO2 × 100÷PaO2) is used to assess severity of hypoxic respiratory failure (HRF) and persistent pulmonary hypertension;Oxygenation index;Oxygenation index measurement	Oxygenation index	40308852	144378007
Bilirubin:MCnc:Pt:Periton fld:Qn	Bilirubin concentration in ascitic fluid.	Bilirubin	4196330	79706000
Agent Given Within 30 Days	Administration of an agent within 30 days of a specified date.;Medication within the last 30 days	Ascites within 30 days	36309112	LA20351-5
oxygen saturation after first intubation	;CR_Vital_So2FirstIntubation	Arterial oxygen saturation	40483579	442476006		Not found
Interleukin 6 (highest)	;Interleukin 6 (highest);CR_Lab_IL6;RC_Lab_IL6;UC_Lab_IL6;CO_Lab_IL6	Interleukin 6	40775977	LP16474-6
Leukocyte Cell Clumps Measurement	The determination of the amount of leukocyte cell clumps present in a sample.	Leukocyte	4198678	52501007		Leukocyte clumps
Lepirudin	A yeast cell-derived recombinant polypeptide related to the naturally occurring, leech-derived anticoagulant hirudin. Lepirudin directly binds to and inactivates thrombin, producing dose-dependent increases in the activated partial thromboplastin time (aPTT) and prothrombin time (PT). The mechanism of action of this agent is independent of antithrombin III and is not inhibited by platelet factor …	Lepirudin	4304143	386955005
Chloroquine Phosphate	The phosphate salt of chloroquine, a quinoline compound with antimalarial and anti-inflammatory properties. Chloroquine is the most widely used drug against malaria, except for those cases caused by chloroquine resistant Plasmodium falciparum. Although the mechanism of action is not fully understood, chloroquine is shown to inhibit the parasitic enzyme heme polymerase that converts the toxic heme…	Chloroquine Phosphate	37485923	50-63-5
Anosmia	An inability to perceive odors. This is a general term describing inability to smell arising in any part of the process of smelling from absorption of odorants into the nasal mucous overlying the olfactory epithelium, diffusion to the cilia, binding to olfactory receptor sites, generation of action potentials in olfactory neurons, and perception of a smell.;BL_Symp_SmellDisorder CO_Symp_SmellDiso…	Traumatic Anosmia	45914634	124240		Anosmia
date of diagnosis	The point at which a clinical diagnosis is made.;ON_Date	Earliest date of diagnosis	1014168	LP193832-5
Transport mode to hospital	Mode of transport of patients to hospital.	Transport mode to hospital	1012341	LP173586-1
Enteral Tube Feeding	Delivery of enteral nutrition via a tube placed into the stomach, duodenum, or jejunum.;Enteral tube feeding;Enteral probes	Enteral tube feeding	45491372	ZC65100
Human metapneumovirus	A species of nonsegmented, negative-strand ssRNA viruses in the family Paramyxoviridae. Infections with human metapneumovirus can cause upper and lower respiratory tract infections in patients of all ages. This virus is second only to respiratory syncytial virus as the most commonly identified cause of pediatric lower respiratory illness.;Humanes Metapneumovirus	Human metapneumovirus infection	45772094	1087141000119106
Fatty Casts	A type of acellular urinary casts that contain lipid droplets, oval fat bodies or cholesterol crystals, and are often associated with the free forms of these elements. Their identification may require the use of polarised light microscopy, under which fatty particles embedded into the cast matrix appear as Maltese crosses.;FATTY	Fatty Casts | Urine sediment	40783910	LP48109-0		Fatty Casts
Sinus Rhythm	An electrocardiographic finding of an atrial rhythm which originates from the sinoatrial node that is considered normal for the population.;CMR_Heart_Sinus	Sinus rhythm	4091898	251150006
inhaled corticosteroid with long acting beta agonist combination	;PU_Inhaler_ICSLABALAMA	Risperidone, long acting	38002843	9125		Not found
respiratory failure	A lung disease characterized by inadequate gas exchange by the respiratory system.	Acute-on-chronic respiratory failure	312940	67905004		respiratory failure
amlodipine	A fully substituted dialkyl 1,4-dihydropyridine-3,5-dicarboxylate derivative, which is used for the treatment of hypertension, chronic stable angina and confirmed or suspected vasospastic angina.	amlodipine	1332418	17767
Bilirubin:MCnc:Pt:Plr fld:Qn		!Kheis Ward 1	42016296	3578886		Bilirubin
statin	Any organooxygen compound whose structure is related to compactin (mevastatin) and which may be used as an anticholesteremic drug due its EC 1.1.1.34/EC 1.1.1.88 (hydroxymethylglutaryl-CoA reductase) inhibitory properties.;Statin;UC_Treat_Statines;LC_Treat30Days_Statins;CR_Treat_Statines;BL_Treat_Statines;NE_Cerebrovas_Treat_Statins;CO_Treat_Statines	Moderate-intensity statin therapy	763101	4361000175101		Not found
pH of the pleural effusion	The pH of pleural effusions.;pH of the pleural effusion	Neoplastic pleural effusion	254390	83270006		Not found
throat	In anatomy, the throat is the anterior part of the neck, in front of the vertebral column. It consists of the pharynx and larynx. An important feature of the throat is the epiglottis, a flap which separates the esophagus from the trachea and prevents inhalation of food or drink. The throat contains various blood vessels, various pharyngeal muscles, the trachea (windpipe) and the esophagus. The hy…	Contusion, throat	4051764	211476000		throat
Nasogastric Tube	A hollow tube that is directed into the stomach from the nose.	Nasogastric tube	4063122	17102003
Wheezing	A high-pitched whistling sound associated with labored breathing.;BL_Symp_Wheezing CO_Symp_Wheezing CR_Symp_Wheezing UC_Symp_Wheezing;Wheezing (finding)	Wheezing	314754	56018004
prothrombin time	Measurement of the clotting ability of fibrinogen, prothrombin, proaccelerin, proconvertin and Stuart factor, usually given in seconds to formation of clot after the addition of a tissue factor or thromboplastin.;Quick;Thromboplastin time (Quick);Thromboplastin time (INR)	Prothrombin time	4245261	396451008
Sputum purulent	Purulent sputum is off-white, yellow or green, and opaque that indicates the presence of large numbers of white blood cells, especially neutrophilic granulocytes. In asthmatics, the sputum may look purulent from the eosinophilic cells.;Production of purulent sputum	Purulent	4113272	255316004
Traumatic injury	Disorder resulting from physical damage to the body;BL_Comorb_TraumaticInjury;DC Wound	Traumatic injury of oculomotor nerve	4202381	53675004		Traumatic injury
disease	A disease is a disposition to undergo pathological processes that exists in an organism because of one or more disorders in that organism.;Other disease Other diseases	Addison's disease	443394	363732003		disease
Fc-Gamma Receptor III	A family of low affinity receptors that bind to the Fc region of gamma immunoglobulin (IgG) monomers and aggregates. These receptors are expressed on the surface of natural killer cells, neutrophils, monocytes and macrophages. IgG binding initiates antibody-dependent cellular cytotoxicity and induces phagocytosis of antigen-antibody complexes.	Receptor	4023249	116647005		Not found
Siponimod	Siponimod, also known as Mayzent, by Novartis, is a new drug formulated for the management of Multiple Sclerosis (MS). It was approved by the FDA on March 26, 2019 6 and by Health Canada on February 20, 2020. This drug is considered a sphingosine-1-phosphate (S1P) receptor modulator and is thought to play a role in suppressing the central nervous system inflammation that is associated with MS;MS_…	Siponimod	37206798	786997005
initial dose	a comparatively large dose given at the beginning of treatment to get the patient under the influence of the drug.	peanut KIT [palforzia initial dose escalation]	800847	718810113		Not found
Acute Respiratory Failure	Life-threatening respiratory failure that develops rapidly. Causes include injury, sepsis, drug overdose, and pancreatitis. It manifests with dyspnea and cyanosis and may lead to cardiovascular shock.	OMOP Acute Respiratory Failure 1	500002301	500002301
Date of procedure	;MEASURE_ACTION_DATE;proc_date	Date of procedure	4232096	439272007
ammonia	An azane that consists of a single nitrogen atom covelently bonded to three hydrogen atoms.;Ammonia	Ammonia	4184927	43953005
International Classification of Diseases, Ninth Revision	The ninth version of the International Classification of Diseases (ICD), published by the World Health Organization in 1977.	International Classification of Diseases, Ninth Revision, Chinese Edition, Procedures	32744	OMOP generated
PCR	The use of polymerase chain reaction technology to determine the presence or absence of a specified genomic locus. Advantages: easy; quick; inexpensive. Disadvantages: low throughput; low resolution. Typically used to genotype specific loci of interest.	Chlamydia PCR negative	45501876	43U5.00		PCR
Blood total carbon dioxide (calculated)	Total carbon dioxide (TCO2) measures the amount-of-substance total concentration of all forms of carbon dioxide in the plasma fraction of arterial, venous, or capillary whole blood (dimension mmol L-1) for in vitro diagnostic use.;Calculated Total CO2	Blood total carbon dioxide (calculated)	40558928	390368003
oxygen saturation	The amount of oxygen bound to hemoglobin in the blood expressed as a percentage of the maximal binding capacity.;Oxygen Saturation;BL_Vital_SO2;SATURATION ROOM TEMPERATURE;O2 saturation (BGA)_M4;SATURATION WITH O2 THERAPY	Capillary oxygen saturation measurement	4095045	250553009		oxygen saturation
toxoplasmosis	A coccidiosis that has_material_basis_in protozoan Toxoplasma gondii. The parasite effects most genera of warm-blooded animals, including humans, but the primary host is the felid (cat) family. Animals are infected by eating infected meat, by ingestion of feces of a cat that has itself recently been infected, or transmission_by mother to fetus. The symptoms include bilateral, nontender cervical o…	Toxoplasmosis	440653	187192000
paO2 at room air less than 70 mmHg	;CO_Symp_paO2	Room air	45881798	LA11849-9		Not found
Natalizumab	A humanized recombinant IgG4 monoclonal antibody directed against the alpha4 subunit of the integrins alpha4beta1and alpha4beta7 with immunomodulating, anti-inflammatory, and potential antineoplastic activities. Natalizumab binds to the alpha4-subunit of alpha4beta1 and alpha4beta7 integrins expressed on the surface of all leukocytes except neutrophils, inhibiting the alpha4-mediated adhesion of …	Natalizumab	4186401	414805007
Leukocytes in bronchoalveolar lavage fluid		Bronchoalveolar lavage	37204340	782971002		Not found
Cholestasis	Impairment of bile flow due to obstruction in bile ducts.	Cholestasis in newborn	4203366	433237003		Cholestasis
Diarrhea (finding)	Diarrhea is a feces and droppng symptom involving the abnormally frequent intestinal evacuations with more or less fluid stools.;Diarrhea;CR_Symp_Diarrhea;UC_Symp_Diarrhea;BL_Symp_Diarrhea;CO_Symp_Diarrhea	Diarrhea	196523	62315008
date of first test result	;LDH - date of first result;Sodium - date of first result;D-dimer - date of first result;Direct bilirubin - date of first result;Serum Glutamic-Oxaloacetic Transaminase (SGOT) - date of first result;C-reactive protein - date of first result;Atrial natriuretic peptide - date of first result;Platelets (%) - date of first result;Leucocytes (mm3) - date of first result;Calcium - date of first result;…	Date of first reactive non-treponemal test	1012626	LP183726-1		Not found
Treatment Name	The literal identifier of a therapy.;TREATMENTNAME	Acne Treatment	19048831	214982		Not found
Family History of Chronic Disease	A history of a first-degree relative that has had a chronic disease.	Family history of celiac disease	4325372	430329007		Not found
Feces	Excretion in semisolid state processed by the intestine.;Feces;RC_SitesViro_Stool;BL_Biomaterial_Stool;BL_SiteFirstDiag_Stool;Stool Estimate;UC_SitesViro_Stool;CR_SitesViro_Stool;Stool samples;CO_SitesViro_Stool	Feces	4214692	39477002
Site of shunt		Site of shunt	4129451	260733005
injection	Agent delivery whereby a substance is introduced into a organism, usually by means of a hypodermic syringe, as a liquid into the veins or muscles of the body.;HIV_Risk_InjectionDrug	Injection	4241075	59108006
Acute kidney injury	Sudden loss of renal function, as manifested by decreased urine production, and a rise in serum creatinine or blood urea nitrogen concentration (azotemia).;BL_Comorb_AcuteKidneyInjury	Acute kidney injury warning stage	37392737	1007921000000107
Pneumococcal Polyvalent Vaccine	An polyvalent vaccine used to prevent infection by the bacterium Streptococcus pneumoniae. Pneumococcal polyvalent vaccine contains highly purified capsular antigens from the 23 most prevalent or invasive pneumococcal types of Streptococcus pneumoniae to ensure cross-protection. Following vaccination, protective capsular type-specific antibody levels typically develop by the third week; serotype-…	Polyvalent pneumococcal vaccine Prefilled Syringe	40149461	792853		Not found
amoxicillin-clavulanic acid	An antibiotic cocktail containing the beta-lactam antibiotic Amoxicillin and the beta-lactamase inhibitor Clavulanic Acid (potassium clavulanate).;Amoxicillin/Clavulanic acid	Amoxicillin-Potassium Clavulanate Combination	4349374	N0000166998		Not found
Headache	Cephalgia, or pain sensed in various parts of the head, not confined to the area of distribution of any nerve.;Headache;BL_Symp_Headache;CR_Symp_Headache;CO_Symp_Headache;UC_Symp_Headache;RC_Symp_Headache	Headache	40305063	139490008
International Classification of Diseases, Tenth Revision	The tenth version of the International Classification of Diseases (ICD), published by the World Health Organization in 1992.;ICD-10 (List)	International Classification of Diseases, Tenth Revision, Clinical Modification (NCHS)	44819098	OMOP generated
PROMIS Adult Profile 29	This protocol includes 29 self-administered quality of life-type questions from the PROMIS Profile 29 for adults. The quality of life questions include physical function, anxiety, depression, fatigue, sleep disturbance, ability to participate in social roles and activities, and pain intensity over the past 7 days. Each question, except for the pain intensity question, is measured on a 5-point sca…	29	4130747	264660002		Not found
Body temperature/Intravascular/Specific body temperature	;intravascular/intravesica	Body temperature	4302666	386725007
tuberculosis	A primary bacterial infectious disease that is located_in lungs, located_in lymph nodes, located_in pericardium, located_in brain, located_in pleura or located_in gastrointestinal tract, has_material_basis_in Mycobacterium tuberculosis, which is transmitted_by droplets released into the air when an infected person coughs or sneezes.;Tuberculosis	Mycobacterium tuberculosis	4034215	113861009		Tuberculosis
paO2 smaller than 60 mmHg	;CR_Symp_PaO2smaller60	smaller than normal	45922641	1833		Not found
Native T1 relaxation time 17-Segment-Model	;Native T1 relaxation time 17-Segment-Model;CMR_Mapp_T1_Relax_17	Isovolumic relaxation time	37060821	LP72854-0		Not found
thrombin	An enzyme in blood formed from prothrombin that facilitates blood clotting by reacting with fibrinogen to form fibrin, as well as participating in additional steps in the coagulation pathway.;Thrombin	thrombin	1300673	10528
Leukocytes in urine	WBC count in urine.;BL_Urine_Leukocytes	Leukocytes in urine	4077498	275741008
Cholesterol Crystal Measurement	The determination of the amount of cholesterol crystals present in a sample.;Cholesterol Crystals	Cholesterol content measurement	44788717	195861000000108
Bivalirudin	A synthetic peptide of 20 amino acids, comprising D-Phe, Pro, Arg, Pro, Gly, Gly, Gly, Gly, Asn, Gly, Asp, Phe, Glu, Glu, Ile, Pro, Glu, Glu, Tyr, and Leu in sequence. A congener of hirudin (a naturally occurring drug found in the saliva of the medicinal leech), it a specific and reversible inhibitor of thrombin, and is used as an anticoagulant.;Bivalirudin"@en	Bivalirudin	45958796	8578711000001100
Muscle pain (finding)	Muscle pain is a pain characterized by pain in one or more muscles.;CR_Symp_MuscleAches;BL_Symp_MuscleAches;RC_Symp_MuscleAches;Muscle pain (finding)"@en;CO_Symp_MuscleAches;UC_Symp_MuscleAches	Muscle pain	442752	68962001
date of most altered result	;Lymphocytes (%) - date of most altered results;Prothrombin time (INR) - date of most altered results;Phosphatase - date of most altered results;Segmented neutrophils (%) - date of most altered results;Activated partial thromboplastin time (aPPT) - date of most altered results;D-dimer - date of most altered results;Serum Glutamate Pyruvate Transaminase (SGPT) - date of most altered results;Sodium…	Date of most recent screening for disease	4205367	439271000		Not found
Treatment duration	The duration of treatment refers to how long (e.g., days, weeks, months, years) a patient should be treated with manual methods for any given problem.;BL_Duration_ICUStay;Total admission time - A&E;Total admission time - ICU;Ventilation duration;BL_Duration_IMCUstay;BL_Duration_Ventilation;Total admission time - nursery;Duration of ventilation; Ventilation time;Duration (mechanical ventilation)	Treatment duration	1009176	LP130902-2
Fungus Present	Confirmatory presence of fungal microorganisms.	Fungus	4052703	23496000
Hyaline casts	A type of acellular urinary cast that are composed only of Tamm-Horsfall glycoprotein, a fact which explains their low refractive index. Hyaline casts may display a spectrum of morphologies, which includes fluffy, compact, convoluted or wrinkled casts. Hyaline casts have a smooth texture and usually have parallel sides with clear margins and blunted ends.;Hyaline Casts	Hyaline casts	4094453	250446003
Fedratinib	An orally bioavailable, small-molecule, ATP-competitive inhibitor of Janus-associated kinase 2 (JAK2) and FMS-like tyrosine kinase 3 (FLT3; CD135; STK1; FLK2), with potential antineoplastic activity. Upon oral administration, fedratinib competes with wild-type JAK2 as well as mutated forms for ATP binding, which may result in inhibition of JAK2 activation, inhibition of the JAK-STAT signaling pat…	Fedratinib	37311551	789359000
Size of catheter	;GU Catheter Size	Size of catheter	4126840	260967009
phosphate	Salts and esters of phosphoric and oligophosphoric acids and their chalcogen analogues. In inorganic chemistry, the term is also used to describe anionic coordination entities with phosphorus as central atom.;Phosphate;https://bio.scai.fraunhofer.de/ontology/GECCO_#urine_phosphate_amount;https://bio.scai.fraunhofer.de/ontology/GECCO_#Phosphate_(Body_fld)_[Mass/Vol]	Phosphate	4125861	259296007
Acute renal failure with need for dialysis	;Acute renal failure with need for dialysis;CR_Symp_NewRenalDialysis	Acute renal failure	40317620	155855008
amphotericin B	A macrolide antibiotic used to treat potentially life-threatening fungal infections.	amphotericin B; parenteral	21603074	J02AA01
Nicht bekannt	Not known, not observed, not recorded, or refused.;Alcohol_unknown BL_Biomaterial_Unknown BL_KnownColonization_Unknown BL_ShareDataUnknown BL_Symp_AsymptomaticUnknown BL_Symp_DeliriumUnknown BL_Symp_DiarrheaUnknown BL_Symp_DryCoughUnknown BL_Symp_DyspnoeUnknown BL_Symp_ExcessiveTirednessUnkn BL_Symp_FeverUnknown BL_Symp_HeadacheUnknown BL_Symp_MeningismUnknown BL_Symp_MuscleAchesUnknown BL_Symp_M…	Discitis, unspecified, site unspecified	37088587	M46.49		Not found
International Normalized Ratio (highest)	;CR_Lab_INR;RC_Lab_INR;UC_Lab_INR;CO_Lab_INR	International Normalized Ratio	45615935	D019934
Pain intensity	Pain intensity is of valuable diagnostic information, and we ask patients to evaluate how strong their pain feels. A simple and quick way is to ask the patient to assess pain intensity on a scale of 0–10 (verbal analogue scale, where 0 means no pain at all, and 10 the most excruciating pain imagined).;Pain intensity	Pain intensity	4235567	406127006
vancomycin	A complex glycopeptide from Streptomyces orientalis. It inhibits a specific step in the synthesis of the peptidoglycan layer in the Gram-positive bacteria Staphylococcus aureus and Clostridium difficile.;Vancomycin;Vancomycin i.v.;https://bio.scai.fraunhofer.de/ontology/GECCO_#Measurement_of_vancomycin_in_random_specimen;https://bio.scai.fraunhofer.de/ontology/GECCO_#Measurement_of_vancomycin_pea…	vancomycin	1707687	11124
parasitic infection	A successful invasion of a host by an organism that uses the host for food and shelter.	Checking stool for parasitic infection	3527895	346041000000109		Not found
thrombocyte suspension	Isolated plateletes suspended in a physiological buffer under well-defined conditions;Thrombocyte suspension	Thrombocyte	3392573	16378004		Not found
Naturopathy Therapy	A system of therapy based on preventative care, and on the use of heat, water, light, air, and massage as primary therapies for disease. Some naturopaths use no medications, either pharmaceutical or herbal. Some recommend herbal remedies only. A few who are licensed to prescribe may recommend pharmaceuticals in those cases where they feel their use is warranted.;CM_CIM_Naturopathy_CR;CM_CIM_Natur…	Naturopathy	4259556	439809005		Not found
Likely	Having a good chance of being the case or of coming about.;likely	Likely could have been prevented	45884059	LA20865-4		Not found
Cholesterol to HDL-Cholesterol Ratio Measurement	The determination of the ratio of total cholesterol compared to high-density lipoprotein type cholesterol present in a sample. The measurement may be expressed as a ratio or percentage.	High density lipoprotein/total cholesterol ratio measurement	3442823	104583003
Fatigue	A subjective feeling of tiredness characterized by a lack of energy and motivation.;BL_Symp_ExcessiveTiredness CO_Symp_ExcessiveTiredness CR_Symp_ExcessiveTiredness UC_Symp_ExcessiveTiredness;Fatigue (finding)	Fatigue	4223659	84229001
date of test	;Date of test;Date of test-notification;Date of performance;Date of determination #1;Last CD4 exam date	Date of skin test	37038439	LP40238-5		Not found
Trichomonas	A genus of flagellate protozoa parasitic in birds and mammals, distinguished by the presence of four anterior flagella, an undulating membrane, and a trailing flagellum.;Trichomonas	Trichomonas	4293895	3764006
Graft Versus Host Disease	A reaction, which may be fatal, in an immunocompromised subject (host) who has received an antigenically incompatible tissue transplant (graft) from an immunocompetent donor. The reaction is secondary to the activation of the transplanted cells against those host tissues that express an antigen not expressed by the donor, and is seen most commonly following bone marrow transplantation; acute dise…	Graft versus host disease	40626511	75744002
Hyperreflexia	Hyperreflexia is the presence of hyperactive stretch reflexes of the muscles.;NE_Symp_AbnMuscle_Increased_UC;NE_Symp_AbnMuscle_IncreasedUnkn;NE_Symp_AbnMuscle_Increased_CO;NE_Symp_AbnMuscle_IncreasedNo;NE_Symp_AbnMuscle_Increased_CR	Hyperreflexia	4313132	86854008
Immunization	Inoculating an individual with either killed or live agents to prevent contraction of a disease.;IMMUNIZATION;v_immunization	Immunization contraindicated	4141769	266758009		Immunization
Tumor necrosis factor alpha (TNF-alpha) inhibitors	;CO_Treat_AntiTNFAlphaInhabitors;CR_Treat_AntiTNFAlpha;UC_Treat_AntiTNFAlphaInhabitors	Tumor necrosis factor alpha (TNF-a) inhibitors	21603907	L04AB
Skin Care	Maintenance of the hygienic state of the skin under optimal conditions of cleanliness and comfort. Effective in skin care are proper washing, bathing, cleansing, and the use of soaps, detergents, oils, etc. In various disease states, therapeutic and protective solutions and ointments are useful. The care of the skin is particularly important in various occupations, in exposure to sunlight, in neo…	Skin care	4021165	225360001
inorganic phosphate	Any phosphate that contains no carbon atom.;Phosphate, inorganic measurement	Plasma inorganic phosphate measurement	4293729	401145005
Pulmonary Function Test	A broad range of tests that are performed to assess how well lungs inhale and exhale air and how efficiently they transfer oxygen into the blood.	Pulmonary Function Test with Flow-Volume Curve	42365112	F6002
analgesic	An agent capable of relieving pain without the loss of consciousness or without producing anaesthesia. In addition, analgesic is a role played by a compound which is exhibited by a capability to cause a reduction of pain symptoms.;Analgesics;Perfusers Analgesics	Analgesic	4189272	373265006
Pain intensity Scale 1-10	A simple and quick way is to ask the patient to assess pain intensity on a scale of 0–10 (verbal analogue scale, where 0 means no pain at all, and 10 the most excruciating pain imagined).;Scale 1-10	1-10	45876834	LA14422-2		Not found
3MRGN	Multi-resistant Gram-negatives being resistant to 3 of the 4 classes of antibiotics;3MRGN;BL_KnownColonization_3MRGN	Pseudomonas aeruginosa with multi-resistance 3MRGN	37097008	U81.30		Not found
partial pressure of blood carbondioxide during first intubation	;CR_Vital_Paco2FirstIntubation	BP screening - first recall	4086109	185669002		Not found
thrombocytopenia	A blood platelet disease that is characterized by low a platelet count in the blood.	Alloimmune thrombocytopenia	4133984	128093000		Thrombocytopenia
Nebulizers and Vaporizers	Devices that cause a liquid or solid to be converted into an aerosol (spray) or a vapor. It is used in drug administration by inhalation, humidification of ambient air, and in certain analytical instruments.;BL_ECigarettesVaporizer	Growth and development treatments and procedures	4296958	385984007		Not found
Levodopa	An amino acid precursor of dopamine with antiparkinsonian properties. Levodopa is a prodrug that is converted to dopamine by DOPA decarboxylase and can cross the blood-brain barrier. When in the brain, levodopa is decarboxylated to dopamine and stimulates the dopaminergic receptors, thereby compensating for the depleted supply of endogenous dopamine seen in Parkinson's disease. To assure that ade…	Levodopa	45958046	3564911000001100
Citrobacter freundii	A species of facultatively anaerobic, gram negative, rod shaped bacteria assigned to the phylum Proteobacteria. This species is motile by peritrichous flagella, oxidase negative, catalase positive, grows in KCN medium, and successfully ferment sucrose, raffinose and melibiose. C. freundii is most commonly found in water, sewage, soil and food and is an opportunistic pathogen in neonates and immun…	Citrobacter freundii	4269070	6265002
Asymptomatic	Without clinical signs or indications that raise the possibility of a particular disorder or dysfunction.;BL_Symp_Asymptomatic CO_Symp_Asymptomatic CR_Symp_Asymptomatic UC_Symp_Asymptomatic;Asymptomatic (finding)	Asymptomatic	4309345	84387000
Tricyclic antidepressant screen	This test is used to check a sample of blood or urine for tricyclic antidepressants (TCAs).;Tricyclic Antidepressant Screen	Tricyclic Antidepressant	4333800	N0000175752
Granuloma	An inflammatory reaction usually caused by infectious organisms, foreign bodies, or cholesterol deposits. It is characterized by the presence of epithelioid histiocytes and chronic inflammation.;Granuloma	Granuloma	4163983	45647009
Hypersegmented Neutrophil Measurement	The determination of the number of hypersegmented neutrophils present in a sample.;Hypersegmented Neutrophils	Hypersegmented neutrophil count, blood	4015165	104097003
allergy	is a disease in which an abnormally strong inflammatory immune response is triggered against non-self entities, and the immune response has no protective effect;v_allergy	Environmental allergy	4144450	426232007		Allergy
C-Reactive Protein (highest)	;CO_Lab_CRP;CR_Lab_CRP;RC_Lab_CRP;UC_Lab_CRP	C-Reactive Protein	4353213	N0000169508
Feel Too Tired to do Things I Like to Do	A question about whether an individual feels or felt too tired to do the things they like to do.;It's hard for me to start anything because I'm tired.;It's hard for me to get anything done because I'm tired.	I was too tired to do things outside in past 7 days	1005110	LP103301-0
Skin Manifestations	Dermatologic disorders attendant upon non-dermatologic disease or injury.;RH_Orgaman_Skin	Skin Manifestations	4344895	N0000002767
anion gap	The difference between the sum of the concentrations of blood cations and anions particularly the sum of sodium plus potassium minus the sum of chloride plus bicarbonate.;Anion Gap	Serum anion gap measurement	4153006	271057005		Anion gap
Palliative care team	Palliative care team will be made up of medical, nursing and allied health professionals who offer a range of services to assist patients, their family and carers throughout the illness.;DE_Involvement_PalliativeCTeam	Palliative care Team	1015749	LP232605-8
4MRGN	Multi-resistant Gram-negatives being resistant to 4 of the 4 classes of antibiotics;4MRGN;BL_KnownColonization_4MRGN	Pseudomonas aeruginosa with multi-resistance 4MRGN	37097357	U81.50		Not found
partial pressure of blood oxygen during first intubation	;CR_Vital_Pao2FirstIntubation	Arterial partial pressure of oxygen	40308324	144270002		Not found
Need for new oxygen supplementation	;Need for new oxygen supplementation;CO_Symp_NewOxygenSupp	Need for personal care assistance	42535090	15936341000119106		Not found
Lewy body dementia	A dementia that is characterized by the development of abnormal proteinaceous (alpha-synuclein) cytoplasmic inclusions, called Lewy bodies, throughout the brain that results in progressive decline in mental abilities.;Lewy body dementia	Lewy body dementia	3377145	312991009
Rivaroxaban	A monocarboxylic acid amide obtained by formal condensation of the carboxy group of 5-chlorothiophene-2-carboxylic acid with the amino group of 4-{4-[(5S)-5-(aminomethyl)-2-oxo-1,3-oxazolidin-3-yl]phenyl}morpholin-3-one. An anticoagulant used for prophylaxis of venous thromboembolism in patients with knee or hip replacement surgery.;Rivaroxaban;NE_Cerebrovas_Treat_Rivaroxaban	Rivaroxaban	40481770	442031002
Chronic myocardial infarction	;CMR_Assess_ChronMyoInf	Myocardial infarction	4329847	22298006
triglyceride	Any glyceride resulting from the condensation of all three hydroxy groups of glycerol (propane-1,2,3-triol) with fatty acids.;TRIGLYCERIDES;triglyzeride;Triglycerides;Triglyceride;https://bio.scai.fraunhofer.de/ontology/GECCO_#triglyceride_in_ascites;https://bio.scai.fraunhofer.de/ontology/GECCO_#liver_triglyceride_level;RC_Lab_Triglyceride;Triglyceride (0-200);CR_Lab_Triglyceride;Triglyceride (0…	Triglyceride	40772572	LP15275-8
Regimen at the end of the follow-up period		At the end of the day	4026065	225762007		Not found
Hypertensive Crisis	A severe, acute increase in blood pressure that may result in stroke or myocardial ischemia.;Hypertensive crisis	Hypertensive crisis	45768449	706882009
health maintenance	Health maintenance is a guiding principle in health care that emphasizes health promotion and disease prevention rather than the management of symptoms and illness.;v_health_maintenance	History and physical examination, annual for health maintenance	4301122	78318003
maximum ventilation pressure (Pmax) after first intubation	;CR_Ventilation_PmaxFirst	Maximum voluntary ventilation	4089932	251901004		Not found
CD16-positive, CD56-dim natural killer cell	A mature natural killer cell that has the phenotype CD56-low, CD16-positive and which is capable of cytotoxicity and cytokine production.	Natural killer cell antigen detection	4294767	37694002		Not found
Fetal Hemoglobin	The major component of hemoglobin in the fetus. This HEMOGLOBIN has two alpha and two gamma polypeptide subunits in comparison to normal adult hemoglobin, which has two alpha and two beta polypeptide subunits. Fetal hemoglobin concentrations can be elevated (usually above 0.5%) in children and adults affected by LEUKEMIA and several types of ANEMIA.;Hemoglobin F;Fetal Hemoglobin	Fetal Hemoglobin	4354222	N0000170061
Skin Temperature	The temperature at the outer surface of the body.	Skin temperature	40488239	47175009
intermediate antimicrobial phenotype	Intermediate sensitivity of a bacterial strain to a given antibiotic occurs when it is inhibited by a concentration of the drug that is associated with uncertain therapeutic effect. The elimination of intermediate phenotype bacteria may depend on the site of infection and/or the concentration of the administered drug.	Antimicrobial intermediate bacteria	37204385	783028001		Not found
Spirometry	Measurement of the breathing capacity of the lung by means of a spirometer.;RC_Spiro;PU_Spiro_BL	Spirometry reversibility	4200892	314979004		Spirometry
antacid	Any substance which is used to neutralise stomach acidity.;Antacids	Antacid	4187578	372794006
thyroid gland disease	An endocrine system disease that is located_in the thyroid.	Thyroid gland repair	4001384	119947007
Need for unplanned mechanical ventilation	;Need for unplanned mechanical ventilation;CR_Symp_MechVentil	Controlled mechanical ventilation	3340034	243148004		Mechanical ventilation
Provider title	;std_provider_title	Supervisor title	1025837	LP310467-8		Not found
Apixaban	A pyrazolopyridine that is 7-oxo-4,5,6,7-tetrahydro-1H-pyrazolo[3,4-c]pyridine-3-carboxamide substituted at position 1 by a 4-methoxyphenyl group and at position 6 by a 4-(2-oxopiperidin-1-yl)phenyl group. It is used for the prevention and treatment of thromboembolic diseases.;Apixaban;NE_Cerebrovas_Treat_Apixaban	Apixaban	44783978	698090000
delayed	A quality of a process which starts later than the natural start time or the reference process.	Vaccination delayed	763705	445001000124104		Delayed
Chronic respiratory failure	Chronic respiratory failure is a condition that results in the inability to effectively exchange carbon dioxide and oxygen, and induces chronically low oxygen levels or chronically high carbon dioxide levels.;Chronic Respiratory Failure	Chronic respiratory failure	314971	39871006
Triglyceride.plr fld		Triglyceride.plr fld/Triglyceride.serum	37032547	LP287307-5
antiviral agent	Any agent that can treat or prevent viral infections by interfering with the viral replication cycle.	Determination of pattern of resistance to antiviral agent done	4235829	439866000		Antiviral agent
Status	A condition or state at a particular time.;status;std_status	Status migrainosus	377844	230467008
Hypochromia	An anemic condition which results from a lack hemoglobin within erythrocytes.;Hypochromia	Hypochromia	45878425	LA11223-7
membrane protein (SARS-CoV-2)	A protein that is a translation product of the M gene in SARS-CoV-2.;BL_PCR_MGene	Plasma membrane protein coating	4054274	125459006		Not found
CD4:CD8 lymphocyte ratio	Is the ratio of CD4 vs. CD8 lymphocytes, abormal ratios may reflect an infection such as HIV and the measurement may be used as an indicator of disease progression.	ratio	8523	{ratio}		Not found
Fetal fibronectin	Fetal fibronectin (fFN) is a fibronectin protein produced by fetal cells.	Fetal fibronectin	4020638	116666005
Skin cleansing procedure		Skin cleansing procedure	4074340	225133004
interstitial pneumonia	Any of a group of inflammatory and fibrotic disorders of the lower respiratory tract, primarily affecting the supporting framework of the lung, including the alveolar wall, but may also involve the small airways and blood vessels of the lung parenchyma.;Interstitial pneumonia;INTERSTIZIAL	Interstitial pneumonia	4273378	64667001
Address	A standardized representation of the location of a person, business, building, or organization.;Address	Address	4265448	397635003
Lactate dehydrogenase:CCnc:Pt:Body fld:Qn		Lactate	4306137	83036002		Lactate dehydrogenase
anti-arrhythmia drug	A drug used for the treatment or prevention of cardiac arrhythmias. Anti-arrhythmia drugs may affect the polarisation-repolarisation phase of the action potential, its excitability or refractoriness, or impulse conduction or membrane responsiveness within cardiac fibres.;CR_Treat_AntiArrhythmics;CO_Treat_AntiArrhythmics	Drug interaction with drug	4230596	404204005		Not found
Panic	A sudden and overwhelming sense of fear characterized by the inability to function as normal.;PANIC	(Panic disorder) or (panic attack)	40385092	191705007
thyroid peroxidase antibody measurement	Quantification of the antibodies to the enzyme thyroid peroxidase in blood, usually as an indicator for autoimmune thyroid disease.	Thyroid peroxidase IgG antibody measurement	44805325	785171000000102		Thyroid peroxidase antibody level
Provider type	;std_provider_type	Provider type	1032996	LP75469-4
Edoxaban	A monocarboxylic acid amide that is used (as its tosylate monohydrate) for the treatment of deep vein thrombosis and pulmonary embolism.;Edoxaban;NE_Cerebrovas_Treat_Edoxaban	Edoxaban	37016685	712778008
delusional disorder	A psychotic disorder that involves an uncommon psychiatric condition in which patients present with circumscribed symptoms of non-bizarre delusions, but with the absence of prominent hallucinations and no thought disorder, mood disorder, or significant flattening effect;Delusional disorder	Delusional disorder	432590	48500005
Triiodothyronine	A thyroid hormone containing 3 iodine atoms generally synthesized from levothyroxine, and has greater biological activity.	Triiodothyronine suppression test	4092817	252220006		Triiodothyronine
Stay at ICU at the time of current visit	;Stay at ICU at the time of current visit;Stay at ICU at current visit (7d)	Tubal ligation at the time of Cesarian delivery	45930440	161890		Not found
Hypochromic Red Blood Cell	Defined as red blood cells with a hemoglobin concentration of less than 28 g/dl;Proportion of hypochromic erys.	Hypochromic red blood cell	3515146	397021001
Slow Continuous Ultrafiltration	SCUF is performed using a CRRT machine in which the dialysate flow rate is set at zero and no replacement fluids are given, with resultant pure ultrafiltration.	Ultrafiltration	4080968	182750009
intestinal cancer	A gastrointestinal system cancer that is located_in the intestine.;malignant disease: intestine	FH: Intestinal cancer	45468366	1241.13
Date transplant	;TX_RecentTXDate;Most recent transplantation	Date	4256607	410671006		Date transplant
Lactate dehydrogenase:CCnc:Pt:CSF:Qn		Lactate	4306137	83036002		Lactate dehydrogenase
Pappenheimer bodies	A type of erythrocyte inclusion characterized by basophilic stippling of erythrocytes, that is, by numerous very small coarse or fine blue granules within the cytoplasm with the additional stipulation that the stippled particles are due to iron granules (demonstrable by the Prussian blue stain).;Pappenheimer Bodies	Pappenheimer bodies | Blood | Hematology and Cell counts	37027578	LP393393-6
thyroid stimulating hormone	A peptide hormone secreted by the anterior pituitary. It promotes the growth of the thyroid gland and stimulates the synthesis of thyroid hormones and the release of thyroxine by the thyroid gland.;Thyroid Stimulating Hormone;BL_TSH;TSH basal	Thyroid Stimulating Hormone	4334063	N0000175949
pericarditis	A pericardium disease that is characterized by an inflammation of the pericardium and has_symptom chest pain.;Pericarditis;CMR_Assess_Pericarditis;CMR_Pericardium_T1_Inflamm;CMR_Pericardium_T2_Inflamm	Pericarditis	4138837	3238004
kidney neoplasm	A urinary system cancer that is located_in the kidney.	Kidney Neoplasms	45616686	D007680
Calcium:MCnc:Pt:Urine:Qn		!Kheis Ward 1	42016296	3578886		Calcium
Licensed Practical Nurse	Licensed Practical Nurse - a professional healthcare provider who has graduated from an accredited licensed practical nursing program, has passed the state exam for licensure, and been licensed to practice by a state authority.;LICENSED_PRACTICAL_NURSE	Licensed Practical Nurse	38003772	164W00000X
detection of virus	The series of events in which a stimulus from a virus is received and converted into a molecular signal.	Interpretation of test for detection of virus	4232553	439923006		Detection of virus
Triple Phosphate Crystal Measurement	The determination of the amount of triple phosphate crystals present in a urine sample.;Triple phosphate crystal	Triple phosphate crystal	37395699	715228000
HIV Entry Inhibitor	An agent that prevents the human immunodeficiency virus (HIV) from entering a cell.;HIV_ART_BL_EntryInhibitors;HIV_ART_End_EntryInhibitors	Human immunodeficiency virus entry inhibitor	36674238	770961004
Hypogammaglobulinemia	A decreased level of serum immunoglobulins. It may be inherited or acquired. It is caused by decreased or inefficient production of immunoglobulins from B cells or by a decrease in the numbers of B cells themselves. Low levels of immunoglobulins will affect the immune system's ability to combat bacterial infection. Supplementation of immunoglobulins is needed to prevent worsening outcomes.;ON_IgG	Hypogammaglobulinemia due to multiple myeloma	37209514	16318001000119107		Hypogammaglobulinemia
Still in Hospital	An indication that a patient remains in an in-patient hospital.	Still in hospital	46237669	LA21457-9
Fistula bag	A Fistula Bag, also referred to as a Wound Bag or Fistula Pouch, resembles an ostomy bag. Instead of collecting stool or urine, a Fistula Bag takes in dripping fluid from wounds or fistulas. It can be placed vertically or horizontally to accommodate patient and wound anatomy.;Fistula bag;Fistula bag (ml)	Eakin Fistula ileostomy bag infant	21440439	6974811000001102		Not found
Smoking Cessation	Discontinuation of the habit of smoking.;CM_Life_SmokingCessation	Smoking cessation	44804450	720401000000103
intraorganization patient identifier	Hashed value of unique patient identifier assigned by Explorys across source systems within an organization;intraorg_patient_id	Other facility patient identifier	45937941	162727
nucleoprotein (SARS-CoV-2)	An N gene translation product (SARS-CoV-2) that is a translation product of some mRNA giving rise to a protein with the amino acid sequence represented by UniProtKB:P0DTC9-1.;BL_PCR_NGene	Nucleoprotein expression	42527724	LP231606-7		Nucleoprotein
Maternity Ward or Nursery	;Nursery	Nursery	4052781	161117005
Day 28		Norimin 28 Day, 28	43356952	13002011000036106		Not found
Lactate dehydrogenase:CCnc:Pt:Periton fld:Qn		Lactate	4306137	83036002		Lactate dehydrogenase
anti-mitochondrial antibody	Anti-mitochondrial autoantibodies (AMA) are a signature autoantibody of primary biliary cholangitis (PBC), formally known as primary biliary cirrhosis and are detected in sera of 95% of patients with PBC, while scarcely found in patients with other disorders including autoimmune diseases.;Anti-Mitochondrial Antibody	Antimitochondrial antibody	4200068	51950007
What type of diabetes	;What type of diabetes does the patient suffer from?	What type of renovation	1006119	LP114626-7		Diabetes type
tigecycline	Tetracycline in which the hydroxy group at position 5 and the methyl group at position 6 are replaced by hydrogen, and with a dimethylamino substituent and an (N-tert-butylglycyl)amino substituent at positions 7 and 9, respectively. A glycylcycline antibiotic, it has activity against a broad range of Gram-positive and Gram-negative bacteria, including tetracycline-resistant organisms. It is used …	Tigecycline	4303671	418313005
peripheral vascular disease	A vascular disease that is characterized by obstruction of larger arteries not within the coronary, aortic arch vasculature, or brain.;BL_Comorb_PeriphVasDisease	Other peripheral vascular disease	3567819	682631000000107		peripheral vascular disease
Neoplasm of uncertain or unknown behavior of kidney		Neoplasm of uncertain or unknown behavior of kidney	42485637	D41.0
Life-threatening cardiac arrhythmia	;CR_Symp_LifeThreatening	Cardiac arrhythmia	44784217	698247007
Calcium:SCnc:Pt:Body fld:Qn	The amount of a calcium atom when measured in urine.	Calcium intake Measured	3006907	9046-4		Calcium
Camostat	A benzoate ester resulting from the formal condensation of the carboxy group of 4-guanidinobenzoic acid with the hydroxy group of 2-(dimethylamino)-2-oxoethyl (4-hydroxyphenyl)acetate. It is a potent inhibitor of the human transmembrane protease serine 2 (TMPRSS2) and its mesylate salt is currently under investigation for its effectiveness in COVID-19 patients.;UC_Treat_Camostat;CR_Treat_Camostat…	Camostat Mesilate 100mg1T	35167157	100000000429
dexamethasone	A fluorinated steroid that is 9-fluoropregna-1,4-diene substituted by hydroxy groups at positions 11, 17 and 21, a methyl group at position 16 and oxo groups at positions 3 and 20. It is a synthetic member of the class of glucocorticoids.;Dexamethasone	Dexamethasone	35803008	156
HIV Integrase Inhibitor	An agent that blocks the activity of the human immunodeficiency virus (HIV) integrase enzyme.;HIV_ART_BL_IntegraseInhibitors;HIV_ART_End_IntegraseInhibitors	HIV Integrase Inhibitors	4324591	N0000000127
Hyporeflexia	Reduction of neurologic reflexes such as the knee-jerk reaction.;NE_Symp_AbnMuscle_Depressed_UC;NE_Symp_AbnMuscle_Depressed_CO;NE_Symp_AbnMuscle_DepressedNo;NE_Symp_AbnMuscle_DepressedUnkn;NE_Symp_AbnMuscle_Depressed_CR	Hyporeflexia	4044603	22994000
Fluid Therapy	The administration of fluids, most commonly via an intravenous route, to restore intravascular volume.;Intravenous fluids administered;EC_TherapyInitial_FluidAdmin	Administration of fluid therapy	46272719	711133000
Smooth Muscle Antibody Measurement	The determination of the amount of smooth muscle antibody present in a sample.;Anti-Smooth Muscle Antibody	Smooth muscle antibody measurement	4179789	50744001
Admission date	Date of Admission means the month, day, and year on which the patient whose hospitalization is being recorded was admitted to the hospital.;admission_date;Admission date;Date of admission in the current service;Date of admission to intensive care unit;Date of admission to medium care/intermediate care;Date of admission to the ITS;Admission date A&E;Admission date - ICU;Admission date - nursery	Admission date	1031920	LP74441-4
Day 3		Day 3	45882726	LA16586-2
Lactate dehydrogenase:CCnc:Pt:Plr fld:Qn		Lactate	4306137	83036002		Lactate dehydrogenase
antidementia drug	Antidementia drugs are pharmaceutical agents that may slow the progression or otherwise benefit patients with dementia of the Alzheimer's type. Other types of dementia such as post-traumatic, alcoholic, post febrile, toxic, multi-infarct, and others will not normally respond to these treatments.;NE_Prior_Treat_Antidementive	Antidementia drug	3180521	358926001
Parathyroid Hormone	Parathyroid hormone (115 aa, ~13 kDa) is encoded by the human PTH gene. This protein is involved in the modulation of calcium ion and phosphate concentration in the blood.;Parathyroid Hormone	Parathyroid Hormone	46256097	D010281
tobramycin	A amino cyclitol glycoside that is kanamycin B lacking the 3-hydroxy substituent from the 2,6-diaminoglucose ring.;Tobramycin;Tobramycin oint	Tobramycin	2212134	80200
peripheral venous access	;Peripheral venous access	Guidance for peripheral venous access	1014911	LP208663-7
Neprilysin	Neprilysin (750 aa, ~86 kDa) is encoded by the human MME gene. This protein is involved in the metabolism of biologically active peptides.	Neprilysin	4316783	N0000171364
Linezolid	A synthetic oxazolidinone derivative, Linezolid selectively inhibits an early step in bacterial protein synthesis and affects blood pressure through monoamine oxidase inhibition. It is effective against Gram-positive organisms, including methicillin-resistant Staphylococcus aureus strains, coagulase-negative Staphylococci, vancomycin-resistant Enterococci, and penicillin-resistant Streptococcus p…	Linezolid	4304173	387056004
Carbon dioxide:PPres:Pt:Body fld:Qn		Carbon	4337528	87453002		Carbon dioxide
diabetic foot	A diabetic foot is a foot that exhibits any pathology that results directly from diabetes mellitus or any long-term (or \"chronic\") complication of diabetes mellitus. Presence of several characteristic diabetic foot pathologies such as infection, diabetic foot ulcer and neuropathic osteoarthropathy is called diabetic foot syndrome.;Diabetic foot	Diabetic foot	4087682	280137006
HIV Status	The result of testing to determine if an individual is infected with the human immunodeficiency virus.;HIV-Status	HIV Status	45930673	159576
Surgical Complication	A disease or disorder that occurs during, soon after or as a result of a surgical procedure.;Surgical intervention	Hypertension, Surgical Complication	45924033	117398
Troponin I	Troponin I, troponin T, and troponin C are the three closely associated subunits of the troponin complex of thin filaments in muscle. The complex serves as a calcium-sensitive switch that regulates muscle contraction. In the absence of calcium, Troponin I binds actin, inhibits actomyosin ATPase activity, and inhibits F-actin-myosin interactions. The troponin I gene family comprises three isoforms…	Troponin I	4010039	102683006
Hypovolemic shock	A state of shock characterized by decreased circulating blood volume in relation to total vascular capacity. This type of shock is characterized by a reduction of diastolic filling pressures.;Hypovolemic shock	Hypovolemic shock	4192647	39419009
Fluoroquinolones	Fluoroquinolones are antibiotics that are commonly used to treat a variety of illnesses such as respiratory and urinary tract infections.;UC_AB_Fluoroch;RC_AB_Fluorchinolone;CO_Treat_Fluorochinolones;CO_AB_Fluorchinolone;CR_Treat_Fluorochinolones;CR_AB_Fluorchinolone;UC_Treat_Fluorochinolones	Fluoroquinolones	21603007	J01MA
Soft Tissue Infection	A bacterial infectious process affecting the soft tissues. A severe form caused by anaerobic or aerobic bacteria is associated with soft tissues necrosis and affects the subcutaneous adipose tissue, muscles, fascia, and the skin.;LC_BactInf30Days_SkinSoftTissue	Soft tissue infection	4320030	95880003
Chest pain	An unpleasant sensation characterized by physical discomfort (such as pricking, throbbing, or aching) localized to the chest.;Angina pectoris Chest Pain Chest pain (finding) chest vac	Chest pain	77670	29857009
is_principal	Indicates if diagnosis is primary condition for the patient's correspondingencounter Indicates if procedure is primary reason for the patient's corresponding encounter	One primary in the patient's lifetime	35941214	380@0		Not Found
Day 7		Day 7	45876903	LA16590-4
Lactate dehydrogenase:CCnc:Pt:Synv fld:Qn		Lactate	4306137	83036002		Lactate dehydrogenase
antidepressant	Antidepressants are mood-stimulating drugs used primarily in the treatment of affective disorders and related conditions.;NE_Prior_Treat_Antidepressant	Antidepressant	4164065	372720008
Parechovirus	A genus in the family Picornaviridae infecting humans and rodents. The type species is Human parechovirus;Parechovirus	Parechovirus	36310807	LA26157-0
Bedridden; Rarely Out of Bed	A response indicating that an individual is pretty much bedridden, rarely out of bed.;Bedridden	Rarely	35823086	519-1		Not Found
Acetaminophen	A p-aminophenol derivative with analgesic and antipyretic activities. Although the exact mechanism through which acetaminophen exert its effects has yet to be fully determined, acetaminophen may inhibit the nitric oxide (NO) pathway mediated by a variety of neurotransmitter receptors including N-methyl-D-aspartate (NMDA) and substance P, resulting in elevation of the pain threshold. The antipyret…	acetaminophen	1125315	161
transferrin transport	The directed movement of transferrin into, out of or within a cell, or between cells, by means of some agent such as a transporter or pore.	Transferrin saturation	4306252	165730006		Not Found
permanent	A structural quality inhering in a bearer by virtue of the bearer's underlying structure not changing over time.;Permanent	Permanent	4238885	6934004
Neural Cell Adhesion Molecule 1	Neural cell adhesion molecule 1 (761 aa, ~84 kDa) is encoded by the human NCAM1 gene. This protein is involved in the mediation of neuron-neuron adhesion.	Neural Cell Adhesion Molecule L1	4256874	N0000171076
diabetic nephropathy	Progressive kidney disorder caused by vascular damage to the glomerular capillaries, in patients with diabetes mellitus. It is usually manifested with nephritic syndrome and glomerulosclerosis.;Diabetic nephropathy	Diabetic nephropathy	45483320	C104.11
Circumferential strain.max	;CMR_Strain_Cstrain	Circumferential	4115468	255593009
HIV positive	A status which indicates that a patient or subject has HIV.;HIV positive	HIV positive	40302986	143224002
ICD identifier	ICD-9 or ICD-10 code for patient procedure	Identifier	4038694	118522005		Not Found
Tubulointerstitial Disease	Disease affecting the renal tubules and interstitium of the kidney.;KI_CKD_TubulointerDisease	Tubulointerstitial nephritis	4177206	428255004		Not Found
Focal Fibrosis	Localized formation of fibrous tissue.;CMR_Assess_FocalFibr	Focal	4337257	87017008		Focal fibrosis
Sometimes	From time to time, but not continually or always.;Sometimes	Sometimes	35823760	100301-2
Last pulmonary function test before COVID-19 if available (Spirometry)	;Last pulmonary function test before COVID-19 if available (Spirometry);PU_Spiro_Before	Pulmonary function test method	37023900	LP73208-8		Not Found
antigen of Legionella		Antigen of Legionella	3325954	709241004
Parenteral drug therapy	Therapy in which a drug administration by injection, infusion, and implantation or by some other route other than the alimentary canal.;CM_Intervention_DrugTherapyPar	Parenteral rehydration therapy	4347672	243223007		Not Found
Acute coronary syndrome	The term acute coronary syndrome (ACS) refers to any group of clinical symptoms compatible with acute myocardial ischemia and includes unstable angina (UA), non-ST-segment elevation myocardial infarction (NSTEMI), and ST-segment elevation myocardial infarction (STEMI).;Acute coronary syndrome;CMR_Indik_AcuteCoronarySyn	Acute coronary syndrome	4215140	394659003
pharyngeal fluid specimen	;CO_SitesViro_PharynFluidSpec;UC_SitesViro_PharyFluidSpec;RC_SitesViro_PharyFluidSpec;CR_SitesViro_PharyFluidSpec;BL_SiteFirstDiag_PharyFluidSpec	Genital fluid specimen	46270237	16214171000119101		Not Found
tofacitinib	A pyrrolopyrimidine that is pyrrolo[2,3-d]pyrimidine substituted at position 4 by an N-methyl,N-(1-cyanoacetyl-4-methylpiperidin-3-yl)amino moiety. Used as its citrate salt to treat moderately to severely active rheumatoid arthritis.;MS_Tofacitinib;IM_Inhibitor_Tofacitinib	Tofacitinib	45771421	704313003
Neuralgia	Intense painful sensation along a nerve or group of nerves. It is caused by irritation or trauma to a nerve or inflammation of a nerve.;Neuralgia;NE_Symp_Further_NeuralgiaNo;NE_Symp_Further_Neuralgia_CR;NE_Symp_Further_Neuralgia_UC;NE_Symp_Further_NeuralgiaUnkn;NE_Symp_Further_Neuralgia_CO	Neuralgia	40288203	123253007
Chest x-ray results, please specify	;Chest x-ray results, please specify;BL_ChestXrayResult;UC_CT_XRayResult;CR_CT_XRayResult_bit;CO_CT_XRayResult	Other substance - please specify	715724	tsu_ds5_13_xx42_cope_a_226		Not Found
Lipase	Lipase; an enzyme secreted in the digestive tract that catalyzes the breakdown of fats into individual fatty acids that can be absorbed into the bloodstream.;Lipase;RC_Lab_Lipase;https://bio.scai.fraunhofer.de/ontology/GECCO_#Lipase_[Enzymatic_activity/volume]_in_Body_fluid;https://bio.scai.fraunhofer.de/ontology/GECCO_#Triacylglycerol_lipase:CCnc:Pt:Plr_fld:Qn;CO_Lab_Lipase;BL_Lab_Lipase;UC_Lab_…	Lipase	2212441	83690
Captopril	A L-proline derivative in which L-proline is substituted on nitrogen with a (2S)-2-methyl-3-sulfanylpropanoyl group. It is used as an anti-hypertensive ACE inhibitor drug.;Captopril	Captopril	4304306	387160004
diabetic retinopathy	A chronic, pathological complication associated with diabetes mellitus, where retinal damages are incurred due to microaneurysms in the vasculature of the retina, progressively leading to abnormal blood vessel growth, and swelling and leaking of fluid from blood vessels, resulting in vision loss or blindness.;Diabetic retinopathy	Diabetic retinopathy	40322832	155107006
Has Chronic Liver Disease	A question about whether an individual has or had a chronic liver disease.	Sequela of chronic liver disease	40481531	444918006		Not Found
Two lobes		Cerebral lobes	36769756	OMOP4999434		Not Found
Focal sensory deficits	;NE_Symp_SensoryDef_FocalUnkn;NE_Symp_SensoryDef_Focal_CO;NE_Symp_SensoryDef_Focal_CR;NE_Symp_SensoryDef_Focal_UC;NE_Symp_SensoryDef_FocalNo	Focal chorioretinitis	437850	15847003		Not Found
Special care of dentures	Denture care is the maintenance of removable artificial teeth.	Special care of dentures	4253520	7476006
Entire heart (body structure)	A myogenic muscular circulatory organ found in the vertebrate cardiovascular system composed of chambers of cardiac muscle. It is the primary circulatory organ.;Heart;TX_Organ_Heart;Zustand nach Herztransplantation	Entire heart	4121143	302509004
ischemia	Lack of blood supply to an area of the body, resulting in impairment of tissue oxygenation.;CMR_Indik_RelevantIschemia	Ischemia	4200991	52674009
Admission source	Patient location prior to admission to the hospital;std_admission_source	Other admission source	35827661	265-10000
Medicine, Ayurvedic	The traditional medicine which is based on customs, beliefs, and practices of the Hindu culture.;CM_CIM_AyurvedicMedicine_CO;CM_CIM_AyurvedicMedicine_RC;CM_CIM_AyurvedicMedicine_CR;CM_CIM_AyurvedicMedicine_UC	Medicine, Ayurvedic	979295	D008515
antimicrobial resistance testing reference standard	Uses breakpoints to create standards for interpreting the clinical outcome of an MIC value for a particular microbial species and antimicrobial agent;Interpretation method #1	Gas line connection reference standard	45771223	701953005		Not Found
Parietal Cell Antibody Measurement	The determination of the amount of parietal cell antibody present in a sample.;Anti-Parietal Cell Antibody	Parietal cell IgG antibody measurement	44804912	782941000000104		Not Found
Cannula, nasal	;Nasal cannula?	Cannula	4006507	12150006
phenobarbital	A member of the class of barbiturates, the structure of which is that of barbituric acid substituted at C-5 by ethyl and phenyl groups.;Phenobarbital	Phenobarbital	2212123	80184
total bodily fluid protein assay	An analyte assay that measures the abundance of protein in bodily fluid as part of a total order	Total protein assay date	35814545	30861
diagnosis end date	Date that the diagnosis was resolved;diagnosis_end_date	Diagnosis date	45922124	159948		Not Found
City	A large and densely populated urban area; a city specified in an address.;City	City	4109688	284560003
Blood Pressure	The pressure of the circulating blood against the walls of the blood vessels.	Blood Pressure Determination	45612855	D001795
Follicle stimulating hormone	Follicle-stimulating hormone (FSH) is a hormone produced by the anterior pituitary in response to gonadotropin-releasing hormone (GnRH) from the hypothalamus.;Follicle Stimulating Hormone	Follicle Stimulating Hormone	4326628	N0000004823
Special screening examination for other infectious diseases		Special screening examination for other infectious diseases	44834347	V75
ischemic cardiomyopathy	Ischemic cardiomyopathy is a cardiomyopathy in which a weakness in the muscle of the heart due to inadequate oxygen delivery to the myocardium with coronary artery disease being the most common cause.;CMR_Assess_IschMyocardInf	Ischemic cardiomyopathy	35207704	I25.5
Admission type	Indicates the type and priority of service;std_admission_type	Admission note	44814638	OMOP4822280
antipsychotic drug	Antipsychotic drugs are agents that control agitated psychotic behaviour, alleviate acute psychotic states, reduce psychotic symptoms, and exert a quieting effect.;NE_Prior_Treat_Antipsychotic	Antipsychotic drug	40529587	349871006
Leukocytes:NCnc:Pt:Plr fld:Qn	Total and differential leukocyte counts in pleural fluid.	Total leukocyte count	45922490	678
Partial Pressure Arterial Oxygen to Fraction Inspired Oxygen Ratio 200 mmHg	;Respiratory: paO2/FiO2 (Horowitz index) ?200 mmHg;LC_LiverFailure__Respiratory	Partial pressure arterial oxygen/fraction inspired oxygen ratio	3448769	438173002
Level of Consciousness	The level of awareness of an organism.;Level of Consciousness	Level of consciousness	4290243	6942003
I get out of breath when I get dressed	;Short of breath dressing/undressing	I am scared when I get an injection	1007103	LP118125-6		Not Found
phenytoin	A imidazolidine-2,4-dione that consists of hydantoin bearing two phenyl substituents at position 5.	Free phenytoin	45768489	706933005		phenytoin
total calorie intake level	The entire number of calories, i.e. the total amount of energy, consumed by an organism, regardless of source.	Dietary calorie intake	4037128	162533000
Neurologic Manifestations	Clinical signs and symptoms caused by nervous system injury or dysfunction.;RH_Orgaman_CNS;RH_Orgaman_PNS	Neurologic Manifestations	4347097	N0000002173
Chloride:SCnc:Pt:BldA:Qn		!Kheis Ward 1	42016296	3578886		Chloride
diagnosis start date	Date that the diagnosis or condition began;diagnosis_start_date	Date diabetic treatment start	4017049	170772006		Not Found
City of residence		City of residence	4335813	433178008
Hepatitis	Inflammation of the liver; usually from a viral infection, but sometimes from toxic agents.;Hepatitis;Hepatitis-Status	Hepatitis	40369431	29001004
Type 2 diabetes mellitus with multiple complications	;Diabetes mellitus, type 2: With multiple complications: With other multiple complications, not designated as derailed	Type 2 diabetes mellitus with multiple complications	45426567	C10F300
Fondaparinux	A synthetic glucopyranoside with antithrombotic activity. Fondaparinux selectively binds to antithrombin III, thereby potentiating the innate neutralization of activated factor X (Factor Xa) by antithrombin. Neutralization of Factor Xa inhibits its activity and interrupts the blood coagulation cascade, thereby preventing thrombin formation and thrombus development.;Fondaparinux	Fondaparinux	45769517	708189008
Specific Gravity	The density (mass per unit volume) of any material divided by that of water at a standard temperature.;Specific Gravity	Specific Gravity	45619339	D013046
itraconazole	An N-arylpiperazine that is cis-ketoconazole in which the imidazol-1-yl group is replaced by a 1,2,4-triazol-1-yl group and in which the actyl group attached to the piperazine moiety is replaced by a p-[(+-)1-sec-butyl-5-oxo-1,5-dihydro-4H-1,2,4-triazol-4-yl]phenyl group. A potent P-glycoprotein and CYP3A4 inhibitor, it is used as an antifungal drug for the treatment of various fungal infections,…	Itraconazole	4307021	387532006
Dehydration	A condition resulting from the excessive loss of water from the body. It is usually caused by severe diarrhea, vomiting or diaphoresis.;Dehydration	Dehydration	40321230	154759001
appointment	An act that has been scheduled to be performed at a specific place and time.;APPOINTMENT	Before appointment	35626257	769562006		Appointment
Leukocytes:NCnc:Pt:Urine:Qn	;BL_Urine_Leukocytes;Leukocytes [#/volume] in Urine	No [ Go to M1350 ]	45885039	LA12632-8		Leukocytes
Partial Pressure Arterial Oxygen to Fraction Inspired Oxygen Ratio Measurement	The determination of the ratio of the pressure of oxygen dissolved in arterial blood to the percentage oxygen of an inhaled mixture of gasses in a biological specimen.;Ratio of arterial oxygen tension to inspired oxygen fraction	Ratio of arterial oxygen tension to inspired oxygen fraction	4233883	438173002		Not Found
Bite cells	Red blood cells that appear to have parts of them bitten away.;Bite cells	Bite cells	4097603	250247005
Quinidine	An alkaloid extracted from the bark of the Cinchona tree with class 1A antiarrhythmic and antimalarial effects. Quinidine stabilizes the neuronal membrane by binding to and inhibiting voltage-gated sodium channels, thereby inhibiting the sodium influx required for the initiation and conduction of impulses resulting in an increase of the threshold for excitation and decreased depolarization during…	Quinidine	2212129	80194
toxemia	A condition produced by the presence of toxins or other harmful substances in the blood.;Toxemia	Toxemia	4236723	40555009
phylloquinone	A member of the class of phylloquinones that consists of 1,4-naphthoquinone having methyl and phytyl groups at positions 2 and 3 respectively. The parent of the class of phylloquinones.;Phytomenadione (Vit. K) i.v.	Deficiency of phylloquinone reductase	3363518	124192000		Not Found
Neurosurgery	A surgical specialty concerned with surgical treatment of the nervous system.;Neurosurgery	Neurosurgery	4215133	394610002
Chloride:SCnc:Pt:Periton fld:Qn	;Measurement of chloride in peritoneal fluid specimen	Measurement of chloride in peritoneal fluid specimen	40484030	442553005		Chloride
Health Care Provider	Persons who provides health care as part of their job responsibilities: or a person or organization who is licensed to supply health care.;v_encounter_provider	Military Health Care Provider	38003777	171000000X		Health care provider
Memory impairment	An impairment of memory as manifested by a reduced ability to remember things such as dates and names, and increased forgetfulness.;Memory impairment;NE_Symp_Impairment_Memory_CO;NE_Symp_Impairment_MemoryNo;NE_Symp_Impairment_Memory_CR;NE_Symp_Impairment_MemoryUnkn;NE_Symp_Impairment_Memory_UC	Memory impairment	4304008	386807006
Claim type	Category describing claim record origin;claim_type	Claim	32810	OMOP4976883		Not Found
Hepatitis C Virus Positive	Indicates that hepatitis C virus has been detected in a sample.	Hepatitis C antigen positive	44806379	812181000000106		Hepatitis C virus
Type 2 diabetes mellitus without complication	;Diabetes mellitus, type 2: Without complications: Not designated as derailed	Type 2 diabetes mellitus without complication	4193704	313436004
Forced Expiratory Volume in 1 Second	A test of lung function, the FEV1 is the volume exhaled during the first second of a forced expiratory maneuver started from the level of total lung capacity. It is the most frequently used index for assessing bronchoconstriction or bronchodilatation.	Percent of baseline forced expiratory volume in 1 second	1006341	LP115584-7
site of infection	Anatomical space in which an infection is located.	Surgical site infection	4334801	433202001		Infection by site
juvenile rheumatoid arthritis	A rheumatoid arthritis that involves an autoimmune disease onset in children under 16 which attacks the healthy cells and tissue of located_in joint.;RH_Disease_JuvenileIdiopathic	Monarticular juvenile rheumatoid arthritis	75622	201799006
replicase polyprotein 1ab (SARS-CoV-2)	A rep gene translation product (SARS-CoV-2) that is a translation product of some mRNA giving rise to a protein with the amino acid sequence represented by UniProtKB:P0DTD1-1. Requires ribosomal frameshifting.;BL_PCR_Orf1AbGene	Calcitonin precursor polyprotein	3173074	418752001		Not Found
Delayed-phase Contrast Enhancement Magnetic Resonance Imaging	A magnetic resonance (MR) imaging technique used to enhance the capability of detecting anomalies by administering intravenous contrast then allowing for a delay of several minutes before imaging in order to maximize the contrast difference between normal and affected tissue. Imaging too early after contrast administration may lead to overestimation of affected tissue due to insufficient washout …	Gadolinium-enhanced magnetic resonance imaging	3663195	833276007		Not Found
apraxia	An agnosia that is a loss of the ability to map out physical actions in order to repeat them in functional activities.;Apraxia;NE_Symp_Impairment_Apraxia_CR;NE_Symp_Impairment_ApreaxiaNo;NE_Symp_Impairment_AprexiaUnkn;NE_Symp_Impairment_Apraxia_UC;NE_Symp_Impairment_Apraxia_CO	Apraxia	132342	68345001
Low molecular weight heparin, subtherapeutic dose	;CR_ThromboProph_LowMSubTh;UC_ThromboProph_LowMHeparinSub;CO_ThromboProph_LowHeparinSubTh	Low molecular weight heparin	4189276	373294004
dialysate flow	;RRT dialysate flow	Dialysate flow rate	44802815	517571000000104
Bleeding Time	The amount of time it take for a cessation of bleeding. It is a measurement of the ability of capillaries and platelets to interact to form a blood clot.;Bleeding Time	Bleeding Time	45611613	D001760
Idiopathic kidney disease	Kidney disease occuring without an apparent associated disease.;KI_CKD_IdiopathicKidney	Kidney disease	198124	90708001		Not Found
tracheal aspirate specimen	A specimen that is collected with a suctioning tube from the trachea.;BL_SiteFirstDiag_TrachealAsp;CR_SitesViro_TrachealAsp;RC_SitesViro_TrachealAsp;CO_SitesViro_TrachealAsp;UC_SitesViro_TrachealAsp	Nasal aspirate specimen	762638	429931000124105		Not Found
Neutrophils in bronchoalveolar lavage fluid		Bronchoalveolar lavage	37204340	782971002		Not Found
Chloride:SCnc:Pt:Plr fld:Qn		!Kheis Ward 1	42016296	3578886		Chloride
Provider role	Provider role for the corresponding encounter;qualifier	Provider role	1016934	LP261336-4
Often Have Trouble Breathing	A response indicating that an individual often has or had trouble breathing.;Do I have a feeling of difficulty breathing;I have the feeling that I have difficulty breathing	Do you have trouble concentrating	1032265	LP74772-2
Type of dialysis		Measure of dialysis	4271754	364672007		Not Found
Forced Expiratory Volume in 1 Second to Forced Vital Capacity Ratio Measurement	The proportion of total forced vital capacity that is expelled during the first second of a forced exhalation.	Forced expiratory volume in one second/Forced vital capacity ratio pre steroids	4236290	407599001
Did the patient participate in an interventional clinical trial?	;Did the patient participate in an interventional clinical trial?;BL_ClinicalTrial	Invitation to participate in clinical trial	44802632	503151000000105
Palliative Entlassung	;(Palliative) transfer (please provide brief details in the comment field below) Referral to palliative care service	Referral to palliative care service	4127745	306237005		Not Found
Erbrechen	Forceful ejection of the contents of the stomach through the mouth by means of a series of involuntary spasmic contractions.;vomit	Brechen	41973609	413578		Not Found
apremilast	A member of the class of isoindoles that is isoindole-1,3-dione substituted at position 4 by an acetamido group and at position 1 by a 1-(3-ethoxy-4-methoxyphenyl)-2-(methylsulfonyl)ethyl group. Used for treatment of psoriatic arthritis.;Apremilast;IM_Inhibitor_Apremilast;MS_Apremilast	Apremilast	45766232	703350008
Low molecular weight heparin, therapeutic dose	;UC_ThromboProph_LowMHeparinTh;CO_ThromboProph_LowHeparinTh;CR_ThromboProph_LowMTh	Low molecular weight heparin	4189276	373294004
Tetrahydrocannabinol	Tetrahydrocannabinol (THC) is the active chemical in cannabis and is one of the oldest hallucinogenic drugs known.	Tetrahydrocannabinol	4218114	72024007
Did at least one of these complications lead to or extend an existing hospital stay?	;Did at least one of these complications lead to or extend an existing hospital stay? (28d)	Insertion of pacemaker pulse generator only; with existing single lead	2107002	33212		Not Found
Adenoviridae	A group of DNA containing viruses which infect mammals and are capable of causing respiratory disease, including one form of the common cold.	Adenoviridae Infections	45618821	D000257
RASS - Score	Richmond Agitation-Sedation Scale (RASS) Score.;RASS Score;Value according to the RASS scale	Richmond agitation-sedation scale	36684829	457441000124102
Blinatumomab	A recombinant, single-chain, anti-CD19/anti-CD3 bispecific monoclonal antibody with potential immunostimulating and antineoplastic activities. Blinatumomab possesses two antigen-recognition sites, one for the CD3 complex, a group of T cell surface glycoproteins that complex with the T cell receptor (TCR), and one for CD19, a tumor-associated antigen (TAA) overexpressed on the surface of B cells. …	Blinatumomab	37396348	716122004
tracheal cannula	The outer cannula is the outer tube that holds the tracheostomy open.;Tracheal cannula	Tracheal	4128123	261180004
Neutrophils in sputum		Neutrophils	36308680	LA28282-4
health status	The state of a subject's mental or physical condition.	Personal health status	4224901	405157008
Chloride measurement, body fluid		Chloride measurement, body fluid	4018188	104590008
Admitting	;ADMITTING;Admitting	Admitting physician	4225516	421841007		Not Found
Refreshing Sleep	A question about whether an individual's sleep is or was refreshing.;Describe refreshing sleep;My sleep was refreshing.;My sleep is refreshing.	Describe refreshing sleep	1007696	LP120275-5
Forced Vital Capacity	The maximum volume of air that can be exhaled after forced maximum inhalation.	Forced vital capacity	4176265	50834005
Other Cardiac Arrhythmia, CTCAE		Arrhythmia, Sinus	45616447	D001146		Not Found
diastolic blood pressure during first intubation	Measurement of diastolic blood pressure during first intubation;CR_Vital_DiastolicBPFirstIntub	Diastolic blood pressure centile	44806886	814081000000101		Not Found
Lymphadenopathy	Enlargment (swelling) of a lymph node.;Lymphadenopathy (disorder)	Lymphadenopathy	40325110	161878009
ketone	A compound in which a carbonyl group is bonded to two carbon atoms: R2C=O (neither R may be H).;Ketone	Ketone	4241317	59431004
CNI or mTor inhibitors (e.g. cyclosporin A, tacrolimus, sirolimus, everolimus)	__	Sirolimus, oral	38002789	9020		Not Found
Delirium without dementia		Delirium co-occurrent with dementia	37111242	725898002		Not Found
spike glycoprotein (SARS-CoV-2)	A protein that is a translation product of the S gene in SARS-CoV-2.;BL_PCR_SGene	Spike Glycoprotein, Coronavirus	44786324	N0000189475
Nausea	A sensation of unease in the stomach together with an urge to vomit.;Nausea	Nausea	31967	422587007
arachidonic acid	A long-chain fatty acid that is a C20, polyunsaturated fatty acid having four (Z)-double bonds at positions 5, 8, 11 and 14.	Plasma arachidonic acid measurement	4210708	313825002		Arachidonic acid
MCT/LCT Lipid Emulsion	A nutritional lipid emulsion consisting of both coconut oil-derived medium chain triglycerides (MCTs) and soybean oil-derived long chain triglycerides (LCTs). The LCTs in the MCT/LCT lipid emulsion supply the body with essential omega-6 fatty acids, which are needed as components of phospholipids in cell membranes and as precursors of eicosanoids. The MCTs mainly provide calories for energy. In a…	Lipid Emulsion	45893439	N0000191261		Not Found
Patient Identifier	An alphanumeric identifier assigned to a specific patient.;explorys_patient_id	Patient identifier	46234739	76435-7
Thrombolytic Therapy	Use of infusions of fibrinolytic agents to destroy or dissolve thrombi in blood vessels or bypass grafts.	Thrombolytic therapy	4145042	426347000
RASS date		Date	4256607	410671006		Not Found
Blood Cell Count with Differential	A hematologic procedure to determine the number of red blood cells, white blood cells, and platelets, including the white cell differential count and red cell morphology, in a blood sample.	Complete blood count without differential	4185279	43789009		Not Found
Myalgia	Pain in muscle.;Myalgia;Muscle pain (myalgia)	Myalgia	45922422	121
transfusion	A transplantation in which the body part is a bodily fluid.;HIV_Risk_Transfusion	Transfusion	4182536	5447007
pimecrolimus	A 33-epi-chloro-derivative of the ascomycin macrolactam with immunosuppressant property. Pimecrolimus binds to the receptor macrophilin-12 (FKBP-12) forming a complex that blocks the calcium-dependent signal transduction cascade mediated by calcineurin. Via dephosphorylation, calcineurin is the enzyme responsible for activating nuclear factor of activated T-cells (NF-AT), a T cell transcriptional…	pimecrolimus	915935	321952
Never	Not ever; at no time in the past (or future).;Never	Never	763692	444841000124107
immunosuppression	A process that attenuates an immune response.	Radiochemotherapy: for immunosuppression	4058628	169401007		Immunosuppression
Cholesterol:MCnc:Pt:Periton fld:Qn		!Kheis Ward 1	42016296	3578886		Cholesterol
Patient Care Planning	Usually a written medical and nursing care program designed for a particular patient.	Asthma action care planning	37396658	716542004		Not Found
Short of Breath When You Climbed Stairs	A question about whether an individual is or was short of breath when they climbed stairs.;Do I feel out of breath when climbing stairs?;Do I get out of breath when climbing stairs	Were you short of breath	1010348	LP140521-8		Not Found
Coronary heart disease 10Y risk	;v_rs_framingham_10year_chd	Coronary heart disease 10Y risk	37057438	LP121307-5
Hypercholesterolemia	An increased concentration of cholesterol in the blood.;Hypercholesterolemia	Hypercholesterolemia	4029305	13644009
Bacterial Colonization	The detection of bacteria in or on an anatomic site, medical device or biospecimen.	Bacterial Infections	45618858	D001424		Not Found
Tyrosine Crystal Measurement	The determination of the amount of tyrosine crystals present in a sample.;Tyrosine Crystals	Tyrosine	2212609	84510
Foreign Body	Extraneous material within the body.;FOREIGN BODY;Foreign	Foreign body	4053838	125670008
Specify	Be specific about something; define clearly.;Specifiy: Pathogen 1/Sputum-PCR;Neurological disease: Specify #3;If other method; please specify;Please specify;Specifiy: Pathogen 2/BAL;[pathogen] Other, please specify;disease: specify;Other malignant disease: Specify;Other pathogen, please specify;Specifiy: Pathogen 1/BAL;If \"other\"; please specify;Neurological disease: Specify;Specifiy: Pathogen …	Which Drugs Used: Other Specify	1585646	WhichDrugsUsed_OtherSpecify		Not Found
ketone body	A carbonyl compound produced as a water-soluble byproduct when fatty acids are broken down for energy in the liver. There are three endogenous ketone bodies: acetone, acetoacetic acid, and (R)-3-hydroxybutyric acid; others may be produced as a result of the metabolism of synthetic triglycerides.	Ketone body	4296021	76781009
diethylene glycol	Diethylene glycol (DEG) is an organic compound with the formula (HOCH2CH2)2O. It is a colorless, practically odorless, poisonous, and hygroscopic liquid with a sweetish taste	Diethylene glycol	4242602	5955009
Delivered oxygen flow rate	Oxygen flow rate refers to the amount of oxygen gas being delivered to your body, and is usually measured in litres per minute (lpm).;Oxygen flow nasal cannula;Inhaled O2 flow rate;Oxygen flow face mask;O2 Flow;Flow: (l/min)	Oxygen flow rate	45486189	8779.00
argatroban	A synthetic derivative of L-arginine with antithrombotic activity. Argatroban is a univalent and direct inhibitor of fibrin-bound thrombin. This agent reversibly binds to the thrombin active site thereby preventing the thrombin-dependent reactions, which include conversion of fibrinogen to fibrin; the activation of factors V, VIII and XI; the activation of protein C; and platelet aggregation. Arg…	Argatroban	4022726	116508003
Magnesium:SCnc:Pt:Body fld:Qn	Magnesium Ions in Body Fluid	Magnesium | Body Fluid	40793787	LP48286-6		Magnesium
Time to positivity	When the instrument detects growth, it records the time between the bottle's start of incubation and end time, termed the time to positivity.;Time to positivity (Pathogen 2/Blood);Time to positivity (Pathogen 3/Blood);Time to positivity (Pathogen 4/Blood);Time to positivity (Pathogen 1/Blood)	Nuclear Positivity	36768347	OMOP4998023		Not Found
Angina pectoris	Paroxysmal chest pain that occurs with exertion or stress and is related to myocardial ischemia.;Angina pectoris	Angina pectoris	40260483	17828002
Radiation Oncology	The study of the effects of ionizing radiation for treatment of tumors.;Radiation Oncology	Radiation Oncology	38004509	92
Blood Chemistry Measurement	The determination of the measured concentrations of chemical constituents of the blood by assay in a clinical laboratory.;blood chemistry	Blood chemistry (& serum test)	40314228	143676009
piperacillin	A penicillin in which the substituent at position 6 of the penam ring is a 2-[(4-ethyl-2,3-dioxopiperazin-1-yl)carboxamido]-2-phenylacetamido group.;Piperacillin;CO_AB_Piperacillin;RC_AB_Piperacillin;UC_AB_Piperacillin;CR_AB_Piperacillin	Piperacillin	4188391	372836004
transmembrane pressure	Transmembrane pressure(mm Hg) is the hydrostatic pressure gradient which allows for ultrafiltration or convection across a dialyzer membrane i.e. pulls water from the blood to the dialysate compartment.;RRT - TMP (mmHg);RRT - pVenous	Transmembrane tryptase gene expression analysis	44791506	284531000000100		Not Found
New Regional Wall Motion Abnormality by Non-invasive Imaging Technique	A finding of decreased regional heart wall motion contractility, which is new compared to prior non-invasive imaging techniques.;CMR_Motions_bit	New left ventricular wall motion abnormality compared to prior study	4177707	429058004		Not Found
Immunomodulatory therapy discontinued	;NE_MS_TreatImm_DiscontWeeks;NE_MS_TreatImm_Discont_bit	Hemodialysis therapy discontinued	4234610	439516000		Not Found
Immunosuppression after organ or stem cell transplantation	Patients susceptible to infectious complications after organ and stem cell transplatation leading to immunosuppressed condition.;Immunosuppression after organ or stem cell transplantation	Condition after other organ or tissue transplantation	37097933	Z94.88		Not Found
Cholesterol (Body fld) [Mass/Vol]		Cholesterol	4224820	84698008
Advance Care Planning	Discussions with patients and/or their representatives about the goals and desired direction of the patient's care, particularly end-of-life care, in the event that the patient is or becomes incompetent to make decisions.	Advance care planning	37017346	713603004
Short of Breath When You Rested	A question about whether an individual is or was short of breath when they rested;Do I have a feeling of shortness of breath when sitting or lying down	Are you short of breath on washing or dressing	1018007	LP267428-3		Not Found
Framingham Heart Study Cardiovascular Disease 10-Year Risk Score Clinical Classification	A standardized rating scale developed by D'Agostino et al in 2008, which is a gender-specific classification system used to estimate the 10-year risk of cardiovascular disease (CVD). This estimation takes into consideration of an individual's gender, age, smoking history, treatment for blood pressure, as well as systolic blood pressure, total cholesterol and high-density lipoprotein (HDL) cholest…	Framingham Cardiovascular Disease 10 year risk score calculator	35609806	1086271000000104
Unclear Information	Problem associated with ambiguous, confusing information.;unclear	Information	44803685	722311000000109		Not Found
Specify Other	A directive to indicate a response not listed.	Other Cancer: Free Text Box	1384502	OtherCancer_FreeTextBox		Not Found
digestive system symptom	Signs and symptoms associated with disturbances within the digestive system, which includes the stomach, intestines and all associated organs that aid in digestion.;RH_Orgaman_Gastrointestinal;LC_ReasonConsult_GastrointSymp	Digestive system symptom	3240906	308925008
Dental Care	The total of dental diagnostic, preventive, and restorative services provided to meet the needs of a patient (from Illustrated Dictionary of Dentistry, 1982).;Dental Care	Dental Care	45611681	D003729
arrhythmogenic right ventricular cardiomyopathy	An intrinsic cardiomyopathy that is characterized by hypokinetic areas involving the free wall of the right ventricle, with fibrofatty replacement of the right ventricular myocardium, with associated arrhythmias originating in the right ventricle.;CMR_Assess_ArrhythmoRightVent	Hereditary cardiomyopathy (eg, hypertrophic cardiomyopathy, dilated cardiomyopathy, arrhythmogenic right ventricular cardiomyopathy), genomic sequence analysis panel, must include sequencing of at least 5 cardiomyopathy-related genes (eg, DSG2, MYBPC3,...	42628607	81439		Arrhythmogenic right ventricular cardiomyopathy
Medicine, Chinese Traditional	A system of traditional medicine which is based on the beliefs and practices of the Chinese culture.;CM_CIM_TraditionalChinese_CR;CM_CIM_TraditionalChinese_UC;CM_CIM_TraditionalChinese_RC;CM_CIM_TraditionalChinese_CO	Medicine, Chinese Traditional	979296	D008516
Time to positivity unknown	;Time to positivity unknown (Pathogen 3/Blood);Time to positivity unknown (Pathogen 1/Blood);Time to positivity unknown (Pathogen 2/Blood);Time to positivity unknown (Pathogen 4/Blood)	Patient distance to surgery unknown	4081453	184121006		Not Found
Angiography	The X-ray examination of the blood vessels or chambers of the heart.;Angiography	Angiography	4299523	77343006
Radiation Therapy	Treatment of a disease by means of exposure of the target or the whole body to radiation. Radiation therapy is often used as part of curative therapy and occasionally as a component of palliative treatment for cancer. Other uses include total body irradiation prior to transplantation.	Radiation therapy	40612186	61757002
Blood Circulation	The movement of blood to and from the heart and to the rest of the body's organs, tissues, and cells through the network of arteries, veins, and capillaries.	Artificial blood circulation	45505998	8871.00		Not Found
transmural	Extending through or affecting the entire thickness of the wall of an organ or cavity or boundary.;CMR_Contrast_Delayed_Trans	Postoperative transmural myocardial infarction of anterior wall	4207921	311792005		transmural
dizziness	Dizziness is a neurological and physiological symptom characterized by a sensation of unsteadiness accompanied by a feeling of movement within the head.;Dizziness	Dizziness	4223938	404640003
Leberzirrhose	Liver disease in which the normal microcirculation, the gross vascular anatomy, and the hepatic architecture have been variably destroyed and altered with fibrous septa surrounding regenerated or regenerating parenchymal nodules.;Cirrhosis of liver Cirrhosis of the liver	Clinical stages of liver cirrhosis	37086012	K74.7		Not Found
Patient Observation	Closely watching a patient's condition but not giving treatment unless there are changes in test results. Active surveillance avoids problems that may be caused by treatments such as radiation or surgery. It is used to find early signs that the condition is getting worse. During active surveillance, patients will be given certain exams and tests done on a regular schedule.	Patient observation over time	4033847	238692003
Aggressive Non-Hodgkin Lymphoma	A non-Hodgkin lymphoma with an aggressive clinical course. Representative examples include Burkitt lymphoma, mantle cell lymphoma, and angioimmunoblastic T-cell lymphoma.;ON_Disease_NHL_Aggr	Indolent non-Hodgkin lymphoma	36032451	LA31349-6		Non-Hodgkin lymphoma (category)
Sore Throat	Any kind of inflammatory process of the tonsils, pharynx, or/and larynx characterized by pain in swallowing.	Difflam Sore Throat	3609723	3491101000001108		Sore throat
Congestive heart failure	The presence of an abnormality of cardiac function that is responsible for the failure of the heart to pump blood at a rate that is commensurate with the needs of the tissues or a state in which abnormally elevated filling pressures are required for the heart to do so. Heart failure is frequently related to a defect in myocardial contraction.	Congestive heart failure monitoring	4046878	134378009
Biology of HIV Transmission	Delineate the mechanisms of transmission and population spread of infection and their impact on disease progression.	Transmission	4123005	258150004		Not Found
Fraction of Inspired Oxygen after first intubation	;Fraction of Inspired Oxygen after first intubation;CR_Ventilation_FiO2First	Termination of pregnancy after first trimester	43020954	472839005		Not Found
digoxin	;Digoxin	Digoxin	4306887	387461009
Interferon Alpha	A class of interferon (leukocyte interferon) produced predominantly by B lymphocytes. Located in a cluster on 9p22 there are at least 13 functional genes and 1 pseudogene.;IM_OtherImmun_InterferonAlpha;Interferon alfa	Interferon alpha	4333650	N0000175521
artery	An epithelial tube or tree of tibes that transports blood away from the heart;DC Artery	Cilioretinal artery	4083612	247211002		Not Found
Medicine, Kampo	System of herbal medicine practiced in Japan by both herbalists and practitioners of modern medicine. Kampo originated in China and is based on Chinese herbal medicine.;CM_CIM_Kampo_UC;CM_CIM_Kampo_RC;CM_CIM_Kampo_CO;CM_CIM_Kampo_CR	Medicine, Traditional	705830	D008519		Not Found
Angiotensin II Receptor Antagonist	A class of agents that act by selectively inhibiting angiotensin II receptor activation in the renin-angiotensin-aldosterone system. Angiotensin II receptor antagonists bind to and block the activation of angiotensin II type 1 (AT1) receptors, thereby reducing production and secretion of aldosterone, amongst other actions. The combined effects result in reduction of blood pressure. Although this …	Angiotensin II receptor antagonist	42536050	734629003
Rail Device	Bed rail	Rail	45768186	706147005		Not Found
treatment end date	A treatment end date is a date/time datum which indicates the end of a particular medical treatment for a patient.;end_date;End (date);Permanent therapy: End date (completed) 1;CPAP-therapy due to obstructive sleep apnea: End;Enteral tube feeding: End;Permanent therapy: End date 1;Intermittent non-invasive home mechanical ventilation (mask): End;End date 1;Previous therapy: End date 1;Home mechan…	Deprecated Alcohol-substance abuse rehabilitation treatment plan, Next planned treatment end date	3001017	30909-6		Not Found
New or direct oral anticoagulants	;New / direct oral anticoagulants;CR_ThromboProph_Direct	Adverse reaction to anticoagulants	40420159	218559005		Oral anticoagulants
piperacillin-sulbactam	An antibiotic cocktail containing the beta-lactam penam antibiotic Piperacillin and the beta-lactamase inhibitor sulbactam.;Piperacillin/Sulbactam	Piperacillin+Sulbactam	1177089	LP89252-8
Patient transfer to another hospital	;Transferred to another hospital;Transfer to another hospital	Patient transfer to another hospital	763917	448551000124100
Cholesterol (Pleur fld) [Mass/Vol]		Cholesterol	4224820	84698008
Visual Disturbance	An interference to normal eyesight.;Visual disturbances/visual changes	Visual disturbance	374034	63102001
Advance Directive	An advance healthcare directive, also known as living will, personal directive, advance directive, medical directive or advance decision, is a legal document in which a person specifies what actions should be taken for their health if they are no longer able to make decisions for themselves because of illness or incapacity.;BL_PatientDecree	Active advance directive	4139528	425392003		Advance directive
Framingham congestive heart failure 4 year risk	;v_rs_framingham_chf	At risk for congestive heart failure	4332663	430429008		Not Found
Cancer Therapeutic Procedure	Any intervention for management of a malignant neoplasm.	Therapeutic procedure	4172515	277132007		Not Found
Immunodeficiency	Failure of the immune system to protect the body adequately from infection, due to the absence or insufficiency of some component process or substance.;Immunodeficiency	Immunodeficiency	40624283	64431000
Unilateral	Being present on only the left or only the right side of the body.;Unilateral	Unilateral	4280221	66459002
Framingham coronary heart disease 10 year risk score	Value between 0 and 1 representing calculated probability of this patient developing CHD in a 10 year period;risk_10year	Assessment using Framingham coronary heart disease 10 year risk score	35621762	763000000		Not Found
dihydralazine	1,4-Dihydrazinophthalazine. An antihypertensive agent with actions and uses similar to those of hydralazine.;Dihydralazine p.o.	Dihydralazine	45766031	703113001
Interferon Beta	Interferon beta (187 aa, ~22 kDa) is encoded by the human IFNB1 gene. This protein plays a role in interferon signaling and host defense.;IM_OtherImmun_InterferonBeta MS_BetaInterferon NE_MS_BL_TreatImm_BetaInterf	Interferon beta	4223180	420710006
lab test result date	Date and time on which the specimen test was resulted	Date and time lab result reported	1176746	LP268394-6
atherosclerosis	A condition characterized by patchy atheromas or atherosclerotic plaques which develop in the walls of medium-sized and large arteries and can lead to arterial stenosis with reduced or blocked blood flow.;Atherosclerotic heart disease: unspecified	Generalized atherosclerosis	321882	39823006
Methadone:SCnc:Pt:Urine:Qn	Urine concentrations of methadone	Urine methadone concentration	37398503	1003891000000109		Methadone
Angiotensin II Type 1 Receptor Blockers	Agents that antagonize angiotensin ii type 1 receptor. Included are angiotensin ii analogs such as saralasin and biphenylimidazoles such as losartan. Some are used as antihypertensive agents.;CO_Treat_ATIIRecAntag;CR_Treat_ATIIRec1Antag;BL_Treat_AT1inhibitors;UC_Treat_ATIIrec1ant	Angiotensin 2 Type 1 Receptor Antagonists	40225598	N0000180999
4 year risk	Value between 0 and 1 representing calculated probability of this patient developing CHF in a 4 year period	Child 4 year examination	4132651	410635005		Not Found
treatment start date	A treatment start date is a date/time datum which indicates the start of a particular medical treatment for a patient.;start_date;Home mechanical ventilation (tracheostoma): Start;Starting date of catecholamines;Start date (TD);Permanent therapy: Start date 1;Start date (AC);Enteral tube feeding: Start;Starting date of ventilation;Start date (HEMO);Start date (DIAL);CPAP-therapy due to obstructiv…	Deprecated Alcohol-substance abuse rehabilitation treatment plan, Next planned treatment start date	3002664	30908-8		Not Found
Rapid Antigen Test	An immunoassay that can quickly detect the presence of specific antigens in a sample and return results during a patient visit.;CR_TypeViroTest_Rapid;RC_TypeViroTest_Rapid;UC_TypeViroTest_Rapid;BL_TypeViroTest_Rapid;CO_TypeViroTest_Rapid	Chlamydia antigen test	4149631	310861008		Not Found
Nivolumab	A fully human immunoglobulin (Ig) G4 monoclonal antibody directed against the negative immunoregulatory human cell surface receptor programmed death-1 (PD-1, PCD-1) with immune checkpoint inhibitory and antineoplastic activities. Upon administration, nivolumab binds to and blocks the activation of PD-1, an immunoglobulin superfamily (IgSF) transmembrane protein, by its ligands programmed cell dea…	Nivolumab	45766924	704191007
Ig kappa light chain protein	An immunoglobulin light chain protein that is produced from the immunoglobulin kappa locus.	Urine kappa light chain measurement	4133528	412811006		Immunoglobulin kappa light chain gene
Patient was on palliative care before COVID-19 infection	;Patient was on palliative care before COVID-19 infection;DE_PriorPalliativeCare	Patient held palliative care record	44809300	845021000000105		Not Found
Chronic obstructive pulmonary disease with (acute) exacerbation	An acute exacerbation of chronic obstructive pulmonary disease (AECOPD) is a clinical diagnosis made when a patient with COPD experiences a sustained (e.g., 24–48 h) increase in cough, sputum production, and/or dyspnea.;Acute exacerbation of chronic obstructive airways disease	Chronic obstructive pulmonary disease with (acute) exacerbation	35208024	J44.1
aphasia	Aphasia is a nervous system symptom characterized by a loss or impairment of the power to use or comprehend words usually resulting from brain damage.;NE_Symp_Further_AphasiaNo;NE_Symp_Further_Aphasia_CR;NE_Symp_Further_AphasiaUnkn;NE_Symp_Further_Aphasia_UC;NE_Symp_Further_Aphasia_CO;Speech disorder/Aphasia	Aphasia	45612824	D001037
Advice on reduced use of antipyretics	;CM_Intervention_Advice	Advice on drugs of addiction	40355696	268540005		Not Found
Framingham diabetes 8 year risk-clinical	;v_rs_framingham_diabetes_clin	Framingham coronary heart disease 5 year risk score	4201634	315038009		Not Found
protein measurement	The determination of the amount of protein present in the sample.;Protein	Complement protein measurement	4015463	104345003		Protein measurement
Patient summary	;v_problem_list	Patient summary	1004328	LP101599-1
Unit of Measurement	Standardized unit of measure for the observation value;std_sensitivity_unit_of_measure;std_uom	Unit of hemostatic measurement	44783454	699547004		Patient summary
Free Estriol Measurement	The determination of the amount of free estriol present in a sample.;UE3, Maternal Screen;Estriol, unconjugated	Estriol	2212323	82677
Vaskulitiden	A vascular disease that is characterized by inflammation of the blood vessels.;CO_Compli_Vasculitis CR_Compli_Vasculitis	Vasculitis	45612152	D014657
dimenhydrinate	The diphenhydramine salt of 8-chlorotheophylline. Its effects are similar to those of diphenhydramine, but it is less potent. It was thought that by combining the antiemetic effects of diphenhydramine with the mild stimulant effects of 8-chlorotheophyline, the extreme drowsiness induced by the former would be mitigated. However, the sedation caused by diphenhydramine is considerably stronger than…	Dimenhydrinate	4306889	387469006
Dermatology	The branch of medicine focused on the study of the skin, and responsible for the medical management of its associated diseases.;Dermatology	Dermatology	4214566	394582007
laboratory test LOINC identifier	A LOINC identifier that refers to some clinical laboratory test conducted in a particular context.	Performing laboratory identifier	1017488	LP265673-6		Laboratory test
atrioventricular block	A heart conduction disease that is characterized by the impairment of the conduction between the atria and ventricles of the heart.;BL_Comorb_AVBlock	Postoperative atrioventricular block	43020495	284951000119109		Atrioventricular block
Microscopic observation:Prid:Pt:XXX:Nom:Wright stain	;Envelope Cells	Microscopic	4309202	84496004		Microscopic observation
continuous positive airway pressure	Continuous positive airway pressure (CPAP) is the gold standard treatment for obstructive sleep apnoea and delivers continuous mild air pressure to keep the airways open. The CPAP system is comprised of a CPAP machine and tubing, which attaches to the CPAP mask (either nasal CPAP mask, nasal cannula prongs or a full mask).;PU_Ventilation_CPAP	Continuous positive airway pressure	45883691	LA6176-7		Continuous Positive Airway Pressure
Antiretroviral Therapy	Treatment of retroviral infections with medications that target the virus directly, limiting the ability of infected cells to produce new virus particles.;Under ART	Antiretroviral Therapy, Highly Active	45618389	D023241		Antiretroviral therapy
Rapid Sequence Induction and Intubation	A method of maintaining airway patency and administering anesthesia during emergency situations when it cannot be determined if the patient is fasting or not; or in other instances where there is a risk of aspiration. The method includes a series of events that involve the administration of SEDATIVES to induce unconsciousness, followed by NEUROMUSCULAR BLOCK AGENTS to improve the intubating condi…	Rapid sequence induction of anaesthetic	44517110	Y80.5		Rapid sequence induction
trimethoprim	An aminopyrimidine antibiotic whose structure consists of pyrimidine 2,4-diamine and 1,2,3-trimethoxybenzene moieties linked by a methylene bridge.;Trimethoprim	Trimethoprim	4306709	387179001
No-Show Patient	Patients who do not turn up for scheduled healthcare appointments.	Patient	4023409	116154003		Not Found
Ig lambda light chain protein	An immunoglobulin light chain protein that is produced from the immunoglobulin lambda locus.	Lambda light chain measurement	4007662	121803003		Not Found
piritramide	A diphenylpropylamine and opioid receptor agonist, with analgesic activity. Upon administration, piritramide binds to and activates mu-opioid receptors in the central nervous system (CNS), thereby mimicking the effects of endogenous opioids and producing analgesic relief.;Piritramide;Piritramide i.v.	piritramide	36298370	stof01417
Speech	The exchange of spoken words.;NE_Prior_Speech	Speech	40627187	7787002
Clinical and Laboratory Standards Institute (CLSI)	The Clinical and Laboratory Standards Institute develops and implements clinical laboratory testing standards.;CLSI	National Institute for Clinical Excellence	44803807	722711000000108		Not Found
Altered sense of smell or taste	;Altered sense of smell or taste	Loss of smell or taste	1332786	cope_a_122
African American	An ethnic group of Americans with total or partial ancestry from any of the Black racial groups of Africa. The term typically refers to descendants of enslaved Black people who are from the United States.;African American	African American	4035165	15086000
Framingham diabetes 8 year risk-personnel	;v_rs_framingham_diabetes_pers	Framingham coronary heart disease 5 year risk score	4201634	315038009		Not Found
Chronicity	A description or characterization of the duration of a biological process.;chronicity	Chronicity	4077865	246452003
kidney failure	A kidney disease characterized by the failure of the kidneys to adequately filter waste products from the blood.;RC_Symp_KidneyFailure;Renal Failure	Acute kidney failure, unspecified	44826731	584.9		Kidney Failure
testosterone	The principal androgenic, that is, male sex hormone. Responsible for regulation of gonadotropic secretion, spermatogenesis and control of other male characteristics.;Testosterone	Testosterone	4183897	43688007
Hospitalization	The confinement of a patient in a hospital.;Hospital admission (procedure) v_admission;Hospital admission	Reported Hospitalization	36309607	LA4378-1		Hospitalization
dimethyl fumarate	An enoate ester resulting from the formal condensation of both carboxy groups of fumaric acid with methanol. Used for treatment of adults with relapsing forms of multiple sclerosis.;Dimethyl fumarate;IM_OtherImmun_DimFumEthylHydr;MS_Dimethylfumarate;NE_MS_BL_TreatImm_DimFuma;IM_OtherImmun_DimethylFumarate	Dimethyl fumarate	37110019	724035008
mild cognitive impairment	A cognitive disorder that is characterized by objective impairment in cognition with minimal impairment of their capacity to undertake the instrumental activities of daily living.;NE_Prior_MildCognitiveImpair;Mild cognitive impairment, so stated"@en	Mild cognitive impairment	44810568	888271000000101
laboratory test result normal range lower bound	A lower bound value of a laboratory test result normal range.;std_observation_low_ref	Laboratory test result borderline	4012973	165347009
autoimmune disease of the nervous system	An autoimmune disease affecting the nervous system.;BL_Comorb_NeuroAutoDiseases	Autoimmune Diseases of the Nervous System	4350258	N0000004092
Mind/body Exercise	A form of exercise that combines body movement with mental focus and controlled breathing to improve strength, balance, flexibility, and overall health. Examples of mind/body exercises are yoga, tai chi, and qigong.;CM_Life_MindfulMovement	Coordination exercise	4307501	83439001		Not Found
Treatment Ongoing	An indication that a subject is still undergoing therapy to prevent, mitigate or cure a disease.;Long-term O2 therapy: Ongoing;Other non-drug therapy: Ongoing;Home mechanical ventilation (tracheostoma): Ongoing;Enteral tube feeding: Ongoing;Intermittent non-invasive home mechanical ventilation (mask): Ongoing;CAP therapy: Ongoing 1;Medication ongoing;CPAP-therapy due to obstructive sleep apnea: O…	Ongoing	45878805	LA9040-2		Not Found
Glucose:MCnc:Pt:CSF:Qn	Measurement of glucose in cerebral spinal fluid.;NE_SpinalTap_Glucose_CR;NE_SpinalTap_Glucose_UC;NE_SpinalTap_Glucose_CO;Glucose concentration	Glucose | Cerebral spinal fluid	40776788	LP43630-0
Antitubercular Agent	Any agent that is active against Mycobacterium tuberculosis and can be used in the treatment of or in the prevention of tuberculosis.	Antitubercular agent	4207872	324453004
Blood and Blood Products	Whole blood or any of the components into which it can be separated.	Natural Blood and Blood Products Causing Adverse Effect in Therapeutic Use	45955061	121085		Not Found
Rapid shallow breathing index	The RSBI is defined as the ratio of respiratory frequency to tidal volume (f/VT);RSBI Deferred	Rapid shallow breathing index | Respiratory system | Respiratory measures and Ventilator management	37075478	LP404714-0
trochlear nerve disease	A disease involving the trochlear nerve;NE_Symp_Impariment_CN4_CO;NE_Symp_Impariment_CN4No;NE_Symp_Impariment_CN4Unkn;NE_Symp_Impariment_CN4_UC;NE_Symp_Impariment_CN4_CR	Trochlear Nerve Diseases	45611109	D020432
Spherocyte	An abnormally small appearing red blood cell that is sphere-shaped and lacks the characteristic central pallor due to cell membrane loss with preservation of cellular contents.;Spherocytes	Spherocyte	4123834	259682008
plasma cell	A terminally differentiated, post-mitotic, antibody secreting cell of the B cell lineage with the phenotype CD138-positive, surface immunonoglobulin-negative, and MHC Class II-negative. Plasma cells are oval or round with extensive rough endoplasmic reticulum, a well-developed Golgi apparatus, and a round nucleus having a characteristic cartwheel heterochromatin pattern and are devoted to produci…	Plasma cell	4034507	113335003
Immature Granulocyte	A not-yet-mature white blood cell with staining granules in its cytoplasm. The staining granules may be neutrophilic, acidophilic, or basophilic in character. There are indications that an immature granulocyte count is a better measure of infection and sepsis than a total white blood cell count and comparable to absolute neutrophil count.;immature granulocytes	Immature granulocyte	37118031	726594001
Cocaine measurement, urine	Measurement of cocaine metabolite (benzoylecgonine), cannabinoids, and opiates in urine.;Cocaine, Urine	Cocaine measurement, urine	4153114	271072009
earache	Pain in the ear.;Earache;Ear Pain	Earache	4265084	N0000001038
Age at starting smoking	Age at which people first try cigarettes or start to smoke regularly;At what age has the patient started smoking?	Age at starting smoking	4036555	228488005		Age at starting smoking
Framingham hypertension risk	;v_rs_framingham_hypertension	Hypertension risk	40309795	148440000		Not Found
Unspecified kidney failure	;Unspecified kidney failure;Kidney shock	Unspecified kidney failure	45601718	N19
Free Testosterone Measurement	The determination of the amount of free testosterone present in a sample.	Urine free testosterone measurement	4152681	269882008
dipeptidyl peptidase-4 inhibitor	A peptidase inhibitor that specifically inhibits dipeptidyl peptidase-4 (EC 3.4.14.5);DB_Treat_DPP4	Dipeptidyl peptidase IV inhibitor	42536014	734586001
laboratory test result normal range upper bound	An upper bound value of a laboratory test result normal range.;std_observation_high_ref	Laboratory test result borderline	4012973	165347009
Diabetes Distress Scale	The DDS is a 17-item scale that captures four critical dimensions of distress: emotional burden, regimen distress, interpersonal distress and physician distress. First published in 2005, it has been used widely around the world as a clinical instrument for opening conversation with one’s patients as well as a critical outcome measures in numerous studies.	Assessment using Diabetes Distress Scale 17 item	44812102	910911000000109
autoimmune hepatitis	An autoimmune disease of gastrointestinal tract that results_in inflammation located_in liver caused by the body's immune system attacking the liver cells.;Autoimmune hepatitis;LC_Etio_AIH	Autoimmune hepatitis	200762	408335007
N-Terminal Fragment Brain Natriuretic Protein (highest)	;CO_Lab_NTproBNP;RC_Lab_NTproBNP;CR_Lab_NTproBNP;UC_Lab_NTproBNP	N terminal pro-brain natriuretic peptide level	4189511	414799001		Not Found
Peak Inspiratory Pressure	The maximum amount of pressure applied to the lungs during inhalation.;Peak inspiratory pressure;end-inspiratory pressure;Pinsp. target	Peak inspiratory pressure	4101694	27913002
Treatment Terminated	Termination of the treatment.;Terminated 3;Ventilation terminated;Terminated 2;Terminated 1;Administration of catecholamines terminated	Patient care terminated	36310542	LA18845-0		Not Found
Antiviral Therapy	Treatment of viral infections with agents that prevent viral replication in infected cells without impairing the host cell function.;Antiviral therapy	Antiviral therapy	4140762	427314002
Rarely	Not often.;Rarely	Rarely	35823086	519-1
tube	Any hollow cylindrical anatomical structure containing a lumen through which substances are transported.	Nasopancreatic tube	4156211	272242006		tube
Blood culture holder	The blood culture holder is a non-sterile single-use device designed for filling commonly used blood culture bottles , in addition to vacuette blood collection tubes.	Blood culture analyzer	4231560	89509004
No contacts	;No contacts;DE_Contacts_NoContact	Contacts	45885296	LA12067-7		Not Found
Spontaneous	Happening or arising without apparent external cause.;Spontaneous	Spontaneous	4196694	5054005
platelet aggregation inhibitor	A drug or agent which antagonizes or impairs any mechanism leading to blood platelet aggregation, whether during the phases of activation and shape change or following the dense-granule release reaction and stimulation of the prostaglandin-thromboxane system.;CV_BL_drugs_PlateletInhibition	Long term dual platelet aggregation inhibitor therapy indicated	3661519	840597005		Platelet aggregation inhibitor
Collection date:TmStp:Pt:Urine:Qn		Collection of bile	4340247	235569007		Collection date
feeling exhausted	The subjective emotional feeling of exhaustion, an extremely strong form of feeling tired.;I feel exhausted.;I've been exhausted.	Quickly exhausted	4087479	248270006
Age in months for age under 8 years	Age in months for individuals under 8 years of age;age_in_months_for_age_under_8_years	Age more than 40 years	44782554	699716008		Not Found
Hard coronary heart disease	Hard CHD is defined in the Framingham Heart Study as recognized and unrecognized myocardial infarction, coronary insufficiency, and coronary heart disease death.	Hard coronary heart disease 10Y risk | Patient | Cardiac risk	37076380	LP408284-0		Not Found
Unsteady gait	A shaky or wobbly manner of walking.;NE_Symp_Further_UnstGaitNo;NE_Symp_Further_UnstGait_CR;NE_Symp_Further_UnstGaitUnkn;NE_Symp_Further_UnstGait_UC;NE_Symp_Further_UnstGait_CO	Unsteady gait [Minimum Data Set]	3047228	45707-7
Immunosuppressive Therapy	Therapy used to decrease the body's immune response, such as drugs given to prevent transplant rejection.;ON_Status_ImmsuppMed	Immunosuppressive therapy	4314777	86553008
Free Thyroxine Index	A measurement of the thyroid status (function, disease diagnosis, or therapy effectiveness) in a biological specimen. This is calculated by a mathematical formula that takes into account the total thyroxine and unbound thyroxine binding globulins.;Calculated Thyroxine (T4) Index	Free thyroxine index	4219024	39700003
diuretic	Agents that promote the excretion of urine through their effects on kidney function.;Diuretics;LC_Treat30Days_Diuretics;CV_BL_drugs_OtherDiuretics	Diuretic	4186999	372695000
lactulose	A synthetic galactosylfructose disaccharide used in the treatment of constipation and hepatic encephalopathy.;Lactulose;Lactulose Syrup p.o.	Lactulose	4165615	273945008
Chill (finding)	A sudden sensation of feeling cold.;Chills;Chill (finding)	Chill	434490	43724002
Diabetes type	Different types of diabetes, each with different causes.;Diabetes type	Diabetes type	4236883	405751000
polyneuropathy	A peripheral system disease that is characterized by damage affecting peripheral nerves (peripheral neuropathy) in roughly the same areas on both sides of the body, featuring weakness, numbness, pins-and-needles, and burning pain.;CO_Compli_CIP CR_Compli_CIP	Post-herpetic polyneuropathy	192239	76462000		Polyneuropathy
azathioprine	A thiopurine that is 6-mercaptopurine in which the mercapto hydrogen is replaced by a 1-methyl-4-nitroimidazol-5-yl group. It is a prodrug for mercaptopurine and is used as an immunosuppressant, prescribed for the treatment of inflammatory conditions and after organ transplantation and also for treatment of Crohn's didease and MS.;Azathioprine;Azathioprine;NE_MS_BL_TreatImm_Azathioprine;TX_Treat_…	Azathioprine	36296381	stof00151
NIH Stroke Scale (NIHSS)	A physical assessment of the various symptoms associated with a stroke, consisting of 11 categories. For each category, the test administrator asks the respondent to perform an activity or respond to stimuli. Respondents receive a score for each category based upon their ability to complete the activity or respond to the action. Each score typically ranges from 0 to 3. Each category of the NIHSS …	National Institutes of Health Stroke Scale (NIHSS) score	37201038	R29.7
Peak pressure	This is the summation of pressure generated by the ventilator to overcome airway (ETT and bronchus) resistance and alveolar resistance to attain peak inspiratory flow and to deliver desired tidal volume.;Ppeak:;Ppeak	Right ventricular Peak pressure gradient by US.doppler	3021110	20299-4		Peak pressure
Bleeding (finding)	A general symptom that is characterized as an act, instance, or result of being bled or the process by which something is bled: as a the escape of blood from vessels.;Bleeding;Bleeding (finding)"@en	Bleeding	437312	131148009
Ravulizumab	A longer-acting antibody directed against terminal complement protein C5, with potential anti-inflammatory activity. Upon administration, ravulizumab binds to terminal complement protein C5, thereby blocking C5 cleavage into pro-inflammatory components and preventing the complement-mediated destruction of red blood cells (RBCs) as seen in paroxysmal nocturnal hemoglobinuria (PNH). Compared to oth…	Ravulizumab	37204677	783439006
Spontaneous tidal volume	Spontaneous tidal volume (SVt) is a measure of respiratory muscle endurance. The threshold for SVt is greater than or equal to 5 mL/kg of body weight.	Spontaneous tidal volume	4108448	250816009
Immunoglobulin A vasculitis	A rare, small-vessel vasculitis characterized by skin purpura, arthritis, abdominal and/or renal involvement, IgA tissue deposits (arterioles, capillaries, and venules) and circulating IgA immune complexes.;RH_Disease_IgA_Vasculitis	Immunoglobulin A vasculitis	4101602	191306005
skin lesion	Skin lesion is a skin and integumentary tissue symptom characterized as an abnormal change in structure of the skin that is especially circumscribed and well defined due to injury or disease.;Skin lesion	Skin lesion	4316083	95324001
Age in weeks for age under 2 years	Age in weeks for individuals under 2 years of age;age_in_weeks_for_age_under_2_years	Age under 20 years	4009885	102520001		Not Found
Hard coronary heart disease 10Y risk	;v_rs_framingham_hchd	Hard coronary heart disease 10Y risk	37056282	LP121304-2
Decompensated cirrhosis	Decompensated cirrhosis is defined as an acute deterioration in liver function in a patient with cirrhosis and is characterised by jaundice, ascites, hepatic encephalopathy, hepatorenal syndrome or variceal haemorrhage.;Decompensation of Cirrhosis (Ascites, Variceal bleeding, Hepatic encephalopathy)	Decompensated	4209568	5650002		Not Found
Upadacitinib	Upadacitinib is an oral Janus kinase (JAK)1-selective inhibitor and a disease-modifying antirheumatic drug (DMARD) used in the treatment of rheumatoid arthritis to slow down disease progression.;IM_Inhibitor_Upadacitinib;MS_Upadacitinib	Upadacitinib	37311517	789397000
Thyroxine	A hormone synthesized and secreted by the thyroid gland containing four iodine atoms and is converted to triiodothyronine (T3) in the body, influencing metabolism and organ function.;https://bio.scai.fraunhofer.de/ontology/GECCO_#Free_Thyroxine_Measurement	Thyroxine	45889442	1011705
dopamine agonist	A drug that binds to and activates dopamine receptors.;NE_Prior_Treat_DopamineAgonists	Dopamine agonist	40280066	108808007
Diagnosis-Related Groups	A system for classifying patient care by relating common characteristics such as diagnosis, treatment, and age to an expected consumption of hospital resources and length of stay. Its purpose is to provide a framework for specifying case mix and to reduce hospital costs and reimbursements and it forms the cornerstone of the prospective payment system.;BL_DRG	Diagnosis-related group (CMS)	44819130	OMOP generated
aztreonam	A synthetic monocyclic beta-lactam antibiotic (monobactam), used primarily to treat infections caused by Gram-negative bacteria. It inhibits mucopeptide synthesis in the bacterial cell wall, thereby blocking peptidoglycan crosslinking.;Aztreonam	Aztreonam	45958446	4350011000001103
Native T1 relaxation time (medial ventricular septum)	;Native T1 relaxation time (medial ventricular septum);CMR_Mapp_T1_Relax_Medi	Isovolumic relaxation time | Heart | Cardiac ultrasound	37046453	LP407933-3		Not Found
Pegcetacoplan	A pegylated peptide inhibitor of human complement components C3 and C3b, with potential use as a treatment for various diseases in which excessive complement activation plays a key role, including paroxysmal nocturnal hemoglobinuria (PNH), geographic atrophy (GA), cold agglutinin disease (CAD), and C3 glomerulopathy (C3G). Upon administration, pegcetacoplan selectively binds to C3 and C3b and inh…	pegcetacoplan	1537122	2557372
Weaning	Permanent deprivation of breast milk and commencement of nourishment with other food.;Wean Weaning - ABG Weaning - Breathing Weaning - scheme	Weaning	44803606	721871000000104
vascular disease	A cardiovascular system disease that primarily affects the blood vessels which includes the arteries, veins and capillaries that carry blood to and from the heart.;Vascular diseases	Arteriosclerotic vascular disease	318443	72092001		Peripheral vascular disease
uninfected	Uninfected class is a disposition in which the bearer is not known to be affected by a disease withtin the context of a study.;uninfected - no clinical or virological evidence of infection	Shielding of household to prevent exposure of uninfected subject to contagion	703427	1321141000000100		Not Found
Body Surface Area	A measure of the 2-dimensional extent of the body surface (i.e., the skin). Body surface area (BSA) can be calculated by mathematical formula or from a chart that relates height to weight. BSA is often an important factor in dosing.;Body surface area	Body surface area	4201235	301898006
No ground glass opacity	;NOT GROUND GLASS	Ground glass	36309730	LA14111-1		Not Found
In vitro diagnostics	In vitro diagnostics are tests done on samples such as blood or tissue that have been taken from the human body. In vitro diagnostics can detect diseases or other conditions, and can be used to monitor a person’s overall health to help cure, treat, or prevent diseases.	In vitro hair test for molds	4166513	47915001		Not Found
pleural sodium level		Pleural	4137978	264148002		Not Found
Sports	Activities or games, usually involving physical effort or skill. Reasons for engagement in sports include pleasure, competition, and/or financial reward.;CM_Life_SportsExercise	Sports	45878449	LA9373-7
sneezing	Sneezing is a respiratory system and chest symptom characterized by a sudden violent spasmodic audible expiration of breath through the nose and mouth especially as a reflex act following irritation of the nasal mucous membrane.;Sneezing	Sneezing	4328356	76067001
Air Trapping	An abnormal retention of gas in the lungs during expiration, either as a result of complete or partial airway obstruction or as a result of abnormalities in pulmonary compliance.;CR_CT_AirTrapping;CO_CT_AirTrapping;UC_CT_AirTrapping;BL_CT_AirTrapping;RC_CT_AirTrapping	Air	4035815	15158005		Air trapping
Patient data	Information about an individual patient, which may be relevant to decisions about current or future health or illness.	Patient data not recorded	4195983	312863000		Patient data
Urapidil	Urapidil is a selective post-synaptic α1 adrenoreceptor antagonist with strong vasodilating properties. The fact that it also antagonizes the pre-synaptic 5HT1A (hydroxytryptamine) receptors explains the lack of reflex tachycardia in response to peripheral vasodilatation.;Urapidil	Urapidil	44782810	698807007
Incision and Drainage	A surgical procedure where a cut is made in a tissue or structure to allow the drainage of fluid.	Incision AND drainage	4211374	56783008
Free Thyroxine Measurement	The determination of the amount of free thyroxine present in a sample.;fT4	Free thyroxine measurement	3470105	5113004
dosage	The rate of application of a dose, a quantity (in units of energy/mass) often used in nutrition, medicine, and toxibology.;std_dosage	Additional dosage instructions	4304904	419492006		Not Found
latex allergy	An allergic disease that is triggered by latex.;Latex allergy;Allergic reaction to chemical	Latex allergy	45520806	SN53100
Diagnosis Code	Diagnosis codes indicate the results of diagnostic processes and medical coding within healthcare delivery. Data in this table are expected to be from healthcare-mediated processes and reimbursement drivers.;diagnosis_code;PRIMARYCODE	Diagnosis Code Type	45754800	OMOP generated
b9 folate	An N-acyl-amino acid that is a form of the water-soluble vitamin B9. Its biologically active forms (tetrahydrofolate and others) are essential for nucleotide biosynthesis and homocysteine remethylation.	folate	1387426	62356		Vitamin B9 (Folate) intake
Pembrolizumab	A humanized monoclonal immunoglobulin (Ig) G4 antibody directed against human cell surface receptor PD-1 (programmed death-1 or programmed cell death-1) with potential immune checkpoint inhibitory and antineoplastic activities. Upon administration, pembrolizumab binds to PD-1, an inhibitory signaling receptor expressed on the surface of activated T cells, and blocks the binding to and activation …	Pembrolizumab	37396350	716125002
Lung Biopsy	Removal of tissue from the lung, for microscopic examination.;Was a lung biopsy performed	lung biopsy	35826368	5-1619
Raynaud disease	An episodic vasoconstriction resulting in discoloration of the skin and pain in the affected areas, often involving fingers or toes. Classically associated with triphasic color changes (white, blue, red) but may be biphasic. Often occurs in response to cold temperatures or emotional stress. May be primary or secondary to an underlying autoimmune disease.;RH_Orgaman_RaynaudsPhenomenon	Gangrene due to Raynaud disease	46273522	286301000119102		Raynaud Disease
unprotected coitus	Human penile-vaginal penetration in which no viable contraceptive methods are in place.;HIV_Risk_Hetero	Unprotected intercourse	40303232	139032008
Body fluid	Body fluids are complex mixtures of substances which can disrupt immunoassays in a variety of ways: by interfering with the binding of the analyte to a primary antibody, either via a competing compound or in a nonspecific manner, by providing a competing binder such as steroid or thyroid binding proteins, by interfering with the reagents used to separate free and bound forms, and/or by interferin…	Body fluid	4137142	32457005
Inactive	Not progressing or moving.;Inactive;INACTIVE	Inactive	9173	73425007
Staphylococcus aureus as the cause of diseases classified to other chapters		Staphylococcus aureus as the cause of diseases classified to other chapters	45479856	A3BX700
pollen allergy	A respiratory allergy triggered by pollen.	Allergy to pollen	4116976	300910009
Creatine kinase-MB in reference to indicated Creatine kinase (highest)	;RC_Lab_CKMB;CR_Lab_CKMB;UC_Lab_CKMB;CO_Lab_CKMB	Creatine kinase	4294804	75828004
Airway Plateau Pressure	The static pressure of the entire respiratory system during inspiratory pause. It reflects the elastic retraction of the entire respiratory system.;Plateau Pressure;plateau pressure;PPlateau:	Airway plateau pressure	44782825	698822002
Stroke 10Y risk	;v_rs_framingham_stroke	Stroke 10Y risk	37048508	LP121315-8
Urea Nitrogen	Urea nitrogen is a normal waste product that your body creates after you eat.;https://bio.scai.fraunhofer.de/ontology/GECCO_#Urea_nitrogen_measurement,_urine;https://bio.scai.fraunhofer.de/ontology/GECCO_#Urea_nitrogen:MCnc:Pt:Body_fld:Qn;https://bio.scai.fraunhofer.de/ontology/GECCO_#Urea_nitrogen:MCnc:Pt:Periton_fld:Qn	Urea nitrogen	4320959	95971004
Total Protein Measurement	A quantitative measurement of the amount of total protein present in a sample.;TOTAL PROTEIN;Protein, Total	Total protein measurement	4119650	304383000
Free fatty acids measurement	;Free Fat	Free fatty acids measurement	4072152	17831001
Weaning failure	Weaning failure is defined as the failure to pass a spontaneous-breathing trial or the need for reintubation within 48 hours following extubation;Weaning failure	Weaning	44803606	721871000000104
Since your inpatient admission and assuming you were in your everyday environment	;Since your inpatient admission and assuming you were in your everyday environment;Since your inpatient admission and assuming you were in your daily living environment	Materials to which you were exposed in your work or daily life	1006067	LP114401-5		Not Found
leflunomide	A monocarboxylic acid amide obtained by formal condensation of the carboxy group of 5-methyl-1,2-oxazole-4-carboxylic acid with the anilino group of 4-(trifluoromethyl)aniline. The prodrug of teriflunomide.;Leflunomide;MS_LeflunomideTeriflunomide;IM_Chemo_Leflunomide	Leflunomide	759661	80193
bacteremia	An infection that has as part bacteria located in the blood.;LC_BactInf30Days_Bacteremia	Bacteremia	132736	5758002
Pencil cell	Pencil cells were defined as elongated, hypochromic RBCs, in which the long axis was more than 3 times the length of the short axis.;Pencil Cells	Pencil cell	4240700	57882002
Organizing pneumonia	Organizing pneumonia manifests as a histologic pattern characterized by loose plugs of connective tissue in the airspaces and distal airways. Interstitial inflammation and fibrosis are minimal or absent. Cryptogenic organizing pneumonia, or COP, is a distinctive clinical disorder among the idiopathic interstitial pneumonias, but the histologic pattern of organizing pneumonia is encountered in man…	Cryptogenic organizing pneumonia	36714118	719218000
clinical history	A series of statements representing health-relevant qualities of a patient and of a patient's family.	Finding / observation / clinical history	40536861	362976009
urinary bladder cancer	An urinary system cancer that results in malignant growth located in the urinary bladder.;ON_Disease_BladderCancer	Metastasis to urinary bladder neck	35225579	OMOP5031988		Urinary Bladder Neoplasms
Bordetella pertussis	A species of bacteria within the phylum Proteobacteria consisting of gram-negative aerobic coccobacillus that are the causative agent of pertussis.;Bordetella pertussis	Bordetella pertussis	4198560	5247005
Incomprehensible speech	;Sounds;Incomprehensible sounds	Incomprehensible sounds	45883352	LA6558-6		Disturbance in speech
polycystic kidney disease	A cystic kidney disease that is characterized by the growth of fluid-filled cysts in the kidneys that reduces kidney function and may lead to kidney failure.;KI_CKD_PolycysticKidney	Autosomal dominant polycystic kidney disease	35623051	765330003		Polycystic kidney disease
squamous epithelial cell	Squamous epithelial cells are flat and are usually found lining surfaces that require a smooth flow of fluid, such as your blood vessels. They also line areas that require a very thin surface for molecules to pass through, such as the air sacs in your lungs.	Squamous epithelial cell	4214741	80554009
dose	Amount of immunization drug administered;std_dose;Dose (AC)	dose	8513	{dose}
Creatine kinase (highest)	;CK (Creatine kinase) (highest);UC_Lab_CreatineKinase;RC_Lab_CreatineKinase;CR_Lab_CreatineKinase;CO_Lab_CreatineKinase	Creatine kinase	4294804	75828004
Airway pressure delta	In pressure-limited ventilation, the delivered VT is determined by the pressure level above PEEP referred to as the delta or ∆P along with the inspiratory time, loss of VT from a leak around an uncuffed ETT, and the patient's resistance and compliance.	Minimum Airway pressure delta limit | Airway | Respiratory measures and Ventilator management	37076292	LP409049-6		Airway pressure delta
medical history	A medical history is a record of the events of a recipient of medical care.;v_medical_history	Documentation of past medical history	763082	435871000124102
Graft Status	The condition of the donated organ or tissue.	Status	4138595	263490005		Not Found
Uric Acid Crystal Measurement	The determination of the amount of uric acid crystals present in a sample.	Uric acid content measurement	44788761	195911000000104
Measurement of protein in cerebrospinal fluid specimen	;NE_SpinalTap_Protein_CO;NE_SpinalTap_Protein_CR;NE_SpinalTap_Protein_UC	Measurement of protein in cerebrospinal fluid specimen	4222478	84130004
Weaning successful	Weaning success is typically defined as a period of 1 to 7 consecutive ventilator-free days after liberation from a ventilator;Weaning successful	Weaning	44803606	721871000000104
Depression	;Depression"@en;Depressed;Depressive disorder (disorder);Depressive	Depression	35809476	c138
left atrial end-systolic area	;CMR_Measure_LA	Left atrial pressure	4171262	276760007		Not Found
Dialysis Fluid	The fluid which runs through a dialysis machine and captures, for discard or analysis, the excess water and waste from the blood stream through diffusion and ultrafiltration.;Dialysis fluids;Dialysate/substitute sodium (mmol);Dialysate/substitute calcium (mmol);Dialysate/substitute HCO3 (mmol);Dialysate/substitute potassium (mmol)	Dialysis fluid	4305215	418377002
bacterial pneumonia	A pneumonia involving inflammation of the lungs caused by bacteria.;LC_BactInf30Days_BacterialPneum	Healthcare associated bacterial pneumonia	4248807	408680002		Bacterial pneumonia
Operation (in the last 3 months)	;ON_Therapy_Operation3Mth	Last took within the past 3 months	45884607	LA15132-6
Discharge disposition	The condition, location, or status to which the patient was discharged;std_discharge_disposition	Deprecated Discharge disposition	46236016	77306-9
Reason for initial visit for clinical assessment	;BL_ReasonConsultationICD10	Reason for initial visit for clinical assessment	1008910	LP130362-9
urine bilirubin level	;BL_Urine_Bilirubin	Urine bilirubin level	37392911	1010201000000108
Brain natriuretic peptide	BNP binds to the type A receptor that also binds ANP and signals by elevating cytoplasmic cyclic GMP (target tissues include kidney, adrenal glomerulosa cells that produce aldosterone, and vascular smooth muscle cells).;Brain natriuretic peptide measurement;BL_CV_BNP	Brain natriuretic peptide measurement	4307029	390917008
Nodular lesions	A solitary pulmonary nodule or “spot on the lung”.;CR_CT_NodularyLesions;UC_CT_NodularyLesions;BL_CT_NodularyLesions;RC_CT_NodularyLesions;CO_CT_NodularyLesions	Nodular	4114380	255288007
polymyalgia rheumatica	A collagen disease that is characterized by pain, stiffness, and tenderness of the proximal muscle groups including the shoulder, pelvic girdle and the neck.;Polymyalgia rheumatica;RH_Disease_PolymyalgiaRheumatica	Polymyalgia rheumatica	40353489	267988003
pre-existing condition	Pre-existing condition refers to a known illness, injury, or health condition that existed before.;BACKGROUND	Pre-existing condition	4010833	102478008
Squamous epithelial cells in bronchoalveolar lavage fluid	The presence of squamous epithelial cells in bronchoalveolar lavage fluid.	Malignant cells | Bronchoalveolar lavage	21497359	LP216498-8		Epithelial cells.squamous [Presence] in Bronchoalveolar lavage
dose unit	A concentration unit which is a standard measure of the amount of a toxic or pharmaceutical substance administered to a recipient subject, expressed in terms of the size of the subject.;Previous therapy: Unit 1;Permanent therapy: Unit 1;Unit of medication;CAP therapy: Unit 1	Artelac Single Dose Unit	21289839	OMOP250977		Not Found
Creatinine:MCnc:Pt:Plr fld:Qn		!Kheis Ward 1	42016296	3578886		Creatinine
Albuterol Metered Dose Inhaler		albuterol Metered Dose Inhaler	40142703	745678
surgical history	A clinical history that is about surgical operations performed on an individual.;v_surgical_history	Cerebral vascular surgical history (machine translation)	1435636	Z92.401		Not Found
Urinary Tract Infection	A bacterial infectious process affecting any part of the urinary tract, most commonly the bladder and the urethra. Symptoms include urinary urgency and frequency, burning sensation during urination, lower abdominal discomfort, and cloudy urine.;LC_BactInf30Days_UrinaryTract	Urinary tract infection	45885199	LA6437-3
Increased CSF protein	;Protein increase?	CSF protein	45441954	487..11		Not Found
hormone	Originally referring to an endogenous compound that is formed in specialized organ or group of cells and carried to another organ or group of cells, in the same organism, upon which it has a specific regulatory function, the term is now commonly used to include non-endogenous, semi-synthetic and fully synthetic analogues of such compounds.;Hormone	Hormone	42536040	734617007
Fresh Frozen Plasma Transfusion	The infusion of fresh frozen plasma into a recipient.	Fresh frozen plasma preparation	4082892	18312004		Transfusion of fresh frozen plasma
left ventricular end-diastolic volume	Left ventricular end-diastolic volume is the amount of blood in the heart’s left ventricle just before the heart contracts.;CMR_Measure_LVEDV	Left ventricular End-diastolic volume by US	3036213	18026-5
Schweregrad	A degree of kidney failure severe enough to require dialysis or kidney transplantation for survival characterized by a severe reduction in glomerular filtration rate (less than 15 ml/min/1.73 m2) and other manifestations including increased serum creatinine.;Stage of chronic kidney disease;Chronic kidney disease stage 5 (disorder) Chronic kidney disease, stage 5 ChronischeNierenkrankheit Stadium5	Psoriasis severity	37086341	L40.7		Not Found
band form neutrophil	A late neutrophilic metamyelocyte in which the nucleus is in the form of a curved or coiled band, not having acquired the typical multilobar shape of the mature neutrophil.;Bands	Band neutrophil	45765692	702697008
Opiates:MCnc:Pt:Urine:Qn:Screen	Opioid testing is used to detect the presence of one or more opioids in urine;Urine opiates screening test	Urine opiates screening test	4195515	314083002		Opiates
Pending	Not yet decided or settled; awaiting conclusion or confirmation.;PENDING;Pending	Pending	1177297	LA29487-8
Finding	Clinical, laboratory or molecular evidence, or absence of evidence of disease.	Finding	40451742	246188002
COPD	An obstructive lung disease that is characterized by irreversible airflow obstruction due to chronic bronchitis, emphysema, and/or small airways disease.;BL_Comorb_COPD COPD (emphysema and bronchitis)	COPD	45877605	LA10559-5
urine chloride level		Urine chloride level	40310008	144672000
Brand name join id	Key used to join v_drug to retrieve the brand_name_id corresponding to the record	Able to join in conversation	4127521	288652004		Not Found
Non-invasive blood pressure	A blood pressure which is observed by a non-invasive procedure, one that does not involve entry into a patient such using as a pressure cuff	Non-invasive blood pressure	36716965	723237002
posaconazole	An N-arylpiperazine that consists of piperazine carrying two 4-substituted phenyl groups at positions 1 and 4. A triazole antifungal drug.;CR_Treat_Posaconazole;UC_Treat_Posaconazole;CO_Treat_Posaconazole	Posaconazole	709996	80187
Squamous epithelial cells in sputum	Presence of squamous epithelial cells in sputum;Squamous epithelial cells (Sputum)	Squamous epithelial cell	4214741	80554009
double-stranded DNA	Double stranded nucleic acid is a molecular complex composed of two weakly connected deoxyribonucleic acids.;Double Stranded DNA	Double stranded anti DNA antibody	4296014	76731000		Not Found
Creatinine:MCnc:Pt:Synv fld:Qn		!Kheis Ward 1	42016296	3578886		Creatinine
disorientation	Disorientation is a confusion characterized by a usually transient state of confusion especially as to time, place, or identity often as a result of disease or drugs.;Disturbance of consciousness / confusion / disorientation NE_Symp_Impairment_OrientUnkn NE_Symp_Impairment_Orient_CO NE_Symp_Impairment_Orient_CR NE_Symp_Impairment_Orient_UC NE_Symp_Impairment_OrientationNo;Disorientation, unspecif…	Disorientation	1032246	LP74755-7
Alcohol Abuse	The use of alcoholic beverages to excess, either on individual occasions (\"binge drinking\") or as a regular practice.;BL_Comorb_AlcoholAbuse	Alcohol abuse	433753	15167005
data source	Category of incoming data source;source_system_type	Institution data source Registry message	3006309	21829-7		Not Found
Magnetic Resonance Imaging of the Heart	Magnetic resonance imaging of the heart.;BL_CMR	Magnetic resonance imaging of heart	3352200	241620005
Urinary oval fat bodies	The presence in the urine of desquamated tubular epithelial cells or macrophages filled with lipid droplets;Oval fat bodies (globules)	Oval fat bodies (globules)	40795897	LP16852-3		Oval fat bodies (globules) | Urine
Functional Fibrinogen Measurement	The determination of the amount of functional fibrinogen present in a sample.	Fibrinogen	45888898	1011824		Fibrinogen Measurement
left ventricular end-systolic volume	;CMR_Measure_LVESV	Left ventricular End-systolic volume by US	3021550	18148-7
Blutstrominfektionen	Systemic inflammatory response to infection.;Infectious agent in bloodstream (finding);Infectious agent in bloodstream	Infectious agent in bloodstream	4199233	434156008
benign essential hypertension	A condition of mild to moderate high blood pressure that has no identifiable cause.;Benign essential hypertension without indication of hypertensive crisis	Benign essential hypertension	312648	1201005
Osmolality:Osmol:Pt:Body fld:Qn	The osmolality of the body fluids depends both on intake of food and water and on the excretion via the kidneys and sweat glands. The osmolality of the body fluids is regulated by hormonal factors, which can be divided into osmolality-increasing and osmolality-lowering hormones.	Paralytic syndrome on both sides of the body	45765511	702465003		Osmolality
beta-lactam	A lactam in which the amide bond is contained within a four-membered ring, which includes the amide nitrogen and the carbonyl carbon.;Betalactams;CO_Treat_Betalactams;UC_Treat_Betalactams;RC_AB_NewBetalactam;UC_AB_NewBetalactams;CO_AB_NewBetalactam;CR_AB_NewBetalactam	Patient treated with a beta-lactam antibiotic as definitive therapy	915680	G9558		Beta-lactam
Asthenia (finding)	A state characterized by a feeling of weakness and loss of strength leading to a generalized weakness of the body.;Asthenia;Asthenia (finding)"@en	Asthenia	40354346	274638001
Receptor-Type Tyrosine-Protein Phosphatase C	Receptor-type tyrosine-protein phosphatase C (1304 aa, ~147 kDa) is encoded by the human PTPRC gene. This protein plays a role in protein dephosphorylation.	Proto-oncogene tyrosine-protein kinase receptor RET	4226288	405841006		Not Found
Chloroquin	An aminoquinoline that is quinoline which is substituted at position 4 by a [5-(diethylamino)pentan-2-yl]amino group at at position 7 by chlorine. It is used for the treatment of malaria, hepatic amoebiasis, lupus erythematosus, light-sensitive skin eruptions, and rheumatoid arthritis.	Chloroquine Oral Suspension [Chlorochin]	41145351	OMOP2343313
Autologous Transplantation	Transplantation in which the patient is their own donor.;Autologous transplantation	Autologous Testis Transplantation	42357603	R3871
Non-invasive diastolic arterial pressure		Non-invasive diastolic arterial pressure	40454826	251072005
Indirect	Not as a direct effect or consequence; having intervening factors or persons or influences.;Indirect	Indirect	4115455	255541007
positive	Positive is an assertional qualifier that expresses the validity or truth of a basic assertion.;POSITIVE;Positive;positive	Positive	9191	10828004
urine color	The visually perceived hue of the fluid and dissolved substances excreted by the kidneys;Urine Color	Finding of urine color	40644145	86192007
Standard Base Excess Measurement	A calculated measurement of the amount of acid required to return blood with hemoglobin at 5g/dL, which is used as a surrogate for extracellular fluid, to a normal pH under standard conditions.;Standard base excess calculation technique;Standard Base Excess	Standard base excess calculation technique	45769114	707695005		Base excess measurement
double filtration plasmapheresis	Double Filtration Plasmapheresis (DFPP) is a blood purification process to get rid of pathogenic substances (viruses, auto-antibodies, immune complex, cholesterol, etc.) from our body by using specific filters for specific diseases.;AP_Treat_DFPP	Plasmapheresis	45619257	D010956		Not Found
Creatinine (Body fld) [Mass/Vol]	;Creatinine measurement, body fluid	Creatinine	4035650	15373003
Little	A small amount or duration.;a little;A little	A little	35815590	510-1
Alemtuzumab	A recombinant DNA-derived humanized monoclonal antibody directed against the cell surface glycoprotein, CD52. Alemtuzumab is an IgG1 kappa with human variable framework and constant regions, and complementarity-determining regions derived from a rat monoclonal antibody. This agent selectively binds to CD52, thereby triggering a host immune response that results in lysis of CD52 + cells. CD52 is a…	Alemtuzumab	4030452	129472003
Heart Rhythm	The recurrent, measured movements (rhythm) of a beating heart.	Heart rhythm status	1586218	heart-rhythm-status
Urinary pneumococcal antigen test	Pneumococcal urinary antigen testing is a rapid assay that detects Streptococcus pneumoniae antigen in the urine of patients.;Pneumococcus antigen	Urinary pneumococcal antigen test	4252195	408243000
Influenza virus found	;Influenza virus found;Influenza detected?	Influenza virus	37111241	725894000
adrenaline	A catecholamine in which the aminoethyl side-chain is hydroxy-substituted at C-1 and methylated on nitrogen.;Epinephrine;epinephrine continuous;CO_Treat_AdrenalineOther;Adrenaline or other sympathomimetics	Adrenaline	45959840	9885311000001102
Fungal antibody	Immunoglobulins produced in a response to fungal antigens.;NE_PathogenAntibody_Fungi	Fungal antibody titer measurement	4095494	250516003
less than 10 per field-of-view		Less than once per month	706067	SDOH_66		Not Found
beta-adrenergic antagonist	An agent that binds to but does not activate beta-adrenergic receptors thereby blocking the actions of endogenous or exogenous beta-adrenergic agonists. beta-Adrenergic antagonists are used for treatment of hypertension, cardiac arrhythmias, angina pectoris, glaucoma, migraine headaches and anxiety.;LC_Treat30Days_BetaBlockers;CR_Treat_Betablockers;UC_Treat_Betablockers;CO_Treat_Betablockers	beta-Adrenergic Agonist	4333656	N0000175555		Adrenergic beta-Antagonists
Osmolality:Osmol:Pt:Periton fld:Qn		!Kheis Ward 1	42016296	3578886		Osmolality
penicillin	Any member of the group of substituted penams containing two methyl substituents at position 2, a carboxylate substituent at position 3 and a carboxamido group at position 6.;Penicillin;penicillin;Penicillin;CO_AB_Penicillin;CR_AB_Penicillin;CR_Treat_BetalactamsPenicillins;UC_AB_Penicillin;RC_AB_Penicillin	penicillin	35822236	4-1140882498
Clinical Data	Data obtained through patient examination or treatment.	Clinical data	1015295	LP221469-2
Ivermectin	A mixture consisting of >= 90% 22,23-dihydroavermectin B1a (R = Me) and <= 10% 22,23-dihydroavermectin B1b (R = H). A semi-synthetic derivative of abamectin, it is used as a broad-spectrum antiparasite medication, particularly against worms (except tapeworms), although it is also effective against most mites and some lice.;Ivermectin;CR_Treat_Ivermectin;CO_Treat_Ivermectin;UC_Treat_Ivermectin	Ivermectin	4306046	387559003
Recommendation	Advice telling someone what the best thing to do is.	Recommendation to carer	3521539	877791000000100		Recommendation
urine glucose amount	The amount of a glucose when measured in urine.;Glucose:MCnc:Pt:Urine:Qn	Urine glucose test kit	4032233	109176004		Urine screening for glucose
Non-invasive mean arterial pressure		Non-invasive mean arterial pressure	4108289	251074006
Indirect Bilirubin Measurement	Bilirubin is in the insoluble form, unconjugated bilirubin (indirect bilirubin).The non-water soluble, free bilirubin does not react with sulfanilic acid at acidic pH to produce a red colored complex until an accelearator, alcohol, is added to the solution to perform a quantitative measurement of unconjugated bilirubin levels.;Bilirubin indirect;Bilirubin, Indirect;Indirect reacting bilirubin;Ind…	Indirect reacting bilirubin	4243468	37852002		Not Found
Breathing Exercises	Therapeutic exercises aimed to deepen inspiration or expiration or even to alter the rate and rhythm of respiration.;CM_Intervention_BreathExcer	Breathing exercises	40323608	151547001
Standard Uptake Value Ratio	An effectively dimensionless measure of regional tracer uptake calculated as the ratio between the uptake or binding of a radiopharmaceutical agent in an anatomical region of interest versus the uptake or binding of a radiopharmaceutical agent in a reference anatomical region.	Ratio	4042999	118586006		Not Found
double vision	two images are perceived when only a single object is present;Double vision	Double vision	45878877	LA15082-3
Creatinine (Periton fld) [Mass/Vol]	;Quantitative measurement of creatinine in peritoneal fluid specimen	creatinine	19071968	2913
Alkaline Phosphatase	An enzyme that catalyses the cleavage of inorganic phosphate non-specifically from a wide variety of phosphate esters and having a high (greater than 8) pH optimum.;ALKALINE PHOSPHATASE;Alkaline Phosphatase;Alk. Phosphatase	Alkaline Phosphatase	45617644	D000469
Urine Albumin	Albumin protein in urine samples, which is a marker for kidney dysfunction. Persistently elevated concentrations of albumin in the urine can be diagnostic for kidney damage caused by diabetes, high blood pressure, heart failure, cirrhosis, or lupus.;Albumin in spontaneous urine	Urine albumin	45475438	46N4.00
age	A temporal measurement of the time period elapsed since an identifiable point in the life cycle of an organism. If a developmental stage is specified, the identifiable point would be the beginning of that stage. Otherwise the identifiable point must be specified such as planting (e.g. 3 days post planting).;Age;BL_Age;Age / Estimated age at inclusion	Age	4265453	397669002
GLP-1 Mimetics	Any of the analogues of the endogenous gastrointestinal hormone glucagon-like peptide-1 (GLP-1) with antihyperglycemic activity. GLP-1 mimetics mimic the activity of GLP-1 and thereby stimulate glucose-dependent secretion of insulin from pancreatic beta cells, suppress glucagon secretion from alpha cells, increase insulin sensitivity and inhibit gastric emptying thereby slowing absorption of nutr…	GLP-1 Receptor Agonist	40219409	N0000178480		Not Found
loinc category id	Codes representing the topmost and most specific categorizations of the observation	Abstractor ID	1008899	LP130350-4		Not Found
Diastolic arterial pressure	Pressure the blood exerts within the arteries in between heartbeats.	Diastolic arterial pressure	35610320	1091811000000102
Osmolality measurement, serum	A serum osmolality test measures the amount of chemicals dissolved in the liquid part (serum) of the blood. Chemicals that affect serum osmolality include sodium, chloride, bicarbonate, proteins, and sugar (glucose).	Osmolality measurement, serum	4260822	44628004
Penicillin G	A broad-spectrum, beta-lactam naturally occurring penicillin antibiotic with antibacterial activity. Penicillin G binds to and inactivates the penicillin binding proteins (PBPs) located inside the bacterial cell wall. Inactivation of PBPs interferes with the cross-linkage of peptidoglycan chains necessary for bacterial cell wall strength and rigidity. This interrupts bacterial cell wall synthesis…	Penicillin G	40550641	372851008
Live Birth	The complete expulsion or extraction from the mother of a fetus, irrespective of the duration of pregnancy, which, after such expulsion or extraction, breathes or shows any other evidence of life, such as beating of the heart, pulsation of the umbilical cord, or definite movement of voluntary muscles.;Live birth	Live birth	45883764	LA14270-5
Rectal Route of Administration	The introduction of a substance into the gastrointestinal tract by the way of the rectum, usually for systemic action. Depending on the molecular structure, drugs cross the rectal wall via either intercellular or tight junctions interconnecting the mucosal cells. Drug absorption is usually around 50% of normal oral dose. Due to the drainage pattern of the rectal veins, the hepatic first-pass effe…	Enema using rectal route of administration	36714607	719908001		Not Found
B-lymphocyte	Any of the lymphocytes that have antibody molecules on the surface and comprise the antibody-secreting plasma cells when mature.;B-cells at diagnosis of SARS-CoV-2;NE_MS_BL_Bcells	Epstein-Barr virus B-lymphocyte stimulation	4098188	252345006		Not Found
urine hemoglobin amount	The proportion, quantity, or volume in the urine of the oxygen-carrying protein of erythrocytes.;BL_Urine_ErysHemoglobin	Free Hemoglobin | Urine	40780896	LP50390-1		Not Found
Non-invasive systolic arterial pressure		Non-invasive systolic arterial pressure	4354252	251070002
Infection	The invasion of an organism's body tissues by disease-causing agents and their multiplication, as well as the reaction by the host to these organisms and/or toxins that the organisms produce.	Infection protection	4303419	386335003		Infection
positive controlled ventilation	A method of mechanical ventilation in which pressure is maintained to increase the volume of gas remaining in the lungs at the end of expiration, thus reducing the shunting of blood through the lungs and improving gas exchange.	Pressure controlled ventilation	4120570	286812008		Controlled ventilation
Standard bicarbonate measurement	Bicarbonate concentration under standard conditions: PCO2 = 40 mmHg (5.33 kPa), temperature 37oC, and saturated with oxygen.;Standard HCO3-	Standard bicarbonate measurement	4133759	413015007
Dementia in Parkinson's disease	Parkinson’s disease dementia is a decline in thinking and reasoning that develops in many people living with Parkinson’s at least a year after diagnosis.;Dementia in Parkinson's disease	Dementia in Parkinson's disease, along with other symptoms, mixed, moderate	37604769	F02.341		Dementia in Parkinson's disease
Prescribed medications	;v_drug	Prescribed medications	1008080	LP124834-5
Mechanical Ventilation	A method to mechanically assist or replace spontaneous breathing in patients by use of a powered device that forces oxygenated air into the lungs.;Chronic ventilation;Patient artificially ventilated?;Artificial respiration	Mechanical ventilation	40461915	25638009
Urine Albumin-Creatinine Ratio	A comparison of urine microalbumin, that is, a level of albumin in the urine which is above normal but not detectable with routine protein testing, to the amount of creatinine in a specified volume of urine. Often expressed as albumin concentration divided by creatinine concentration times 1000 mg per gram.;Urine albumin/creatinine ratio measurement	Urine albumin/creatinine ratio measurement	4154347	271075006
adult over 18 years of age	A human who is equal to or older than 18 years old	Under 18 or over 35 years old	45884039	LA18992-0		Not Found
Gastric tube bag	;C: gastric tube bag	Fluid output gastric tube	1033553	LP76101-2		Not Found
leukocyte count	The number of white blood cells per unit volume in venous blood. A differential leukocyte count measures the relative numbers of the different types of white cells.;Leukocyte count	Polymorphonuclear leukocyte count	40557850	390134001		Leukocyte Count
Diazepam	A benzodiazepine derivative with anti-anxiety, sedative, hypnotic and anticonvulsant properties. Diazepam potentiates the inhibitory activities of gamma-aminobutyric acid (GABA) by binding to the GABA receptor, located in the limbic system and the hypothalamus. This increases the frequency of chloride channel opening, allowing the flow of chloride ions into the neuron and ultimately leading to me…	Diazepam	4306732	387264003
Typ 2 ohne Insulin	A type of diabetes mellitus that is characterized by insulin resistance or desensitization and increased blood glucose levels. This is a chronic disease that can develop gradually over the life of a patient and can be linked to both environmental factors and heredity.;Diabetes mellitus type 2 (disorder);Diabetes type 2 Type 2 diabetes Type 2 diabetes mellitus	Type 2 diabetes mellitus	37082034	E11		Not Found
Clinical Observations Data Collection Date Time	The date and time of clinical observation data collection.;BL_ObservationalPeriod	No specimen collection date given	4084258	281326005		Collection date and time
bladder urothelial carcinoma	A bladder carcinoma that has_material_basis_in transitional cells located_in the lining of the bladder.	Bladder Urothelial Carcinoma (BLCA)	777579	BLCA
Penicillin G Potassium	The potassium salt form of penicillin G, a broad-spectrum penicillin antibiotic. Penicillin G potassium binds to penicillin binding proteins (PBP), the enzymes that catalyze the synthesis of peptidoglycan, which is a critical component of the bacterial cell wall. This leads to the interruption of cell wall synthesis, consequently leading to bacterial cell growth inhibition and cell lysis.;Penicil…	Penicillin G potassium	4002059	11986009
driving pressure	Driving pressure is defined as plateau pressure minus PEEP.;driving pressure	Driving	4044725	129060000		Not Found
Rectal Temperature	The temperature of the lumen of the rectum.;rectal	Rectal temperature	3022060	8332-9
urine ketone body level	Measurement of the amount of ketone bodies, that is, acetoacetate, 3-hydroxybutyrate and/or acetone, in a specified sample of urine. Ketone bodies are produced by fatty acid and carbohydrate metabolism and seen in conditions such as fasting, starvation and diabetes mellitus.;BL_Urine_KetoneBodies	Urine ketone test negative	4055828	167287002		Urine ketone test
Broad Casts Measurement	The determination of the amount of urinary broad (waxy) casts present in a sample.;Broad casts	Broad casts	45881229	LA12862-1		Broad casts
potassium in pleural fluid	The concentration of potassium ions in pleural effusion	Left pleural fluid	4012638	113256003		Not Found
Bacteria Present	Confirmatory presence of bacterial microorganisms.	Bacteria present	46272568	710954001
Staphylococcus aureus	A common bacterial species found especially on nasal mucous membrane and skin (hair follicles); bacterial species that produces exotoxins including those that cause toxic shock syndrome, with resulting skin rash, and renal, hepatic, and central nervous system disease, and an enterotoxin associated with food poisoning; it causes furunculosis, cellulitis, pyemia, pneumonia, osteomyelitis, endocardi…	Staphylococcus aureus	36287343	stof02344
Deutsches Institut für Normung (DIN)	DIN is recognized by the Federal Government of Germany as the competent standards organization for Germany and as the national standards body representing Germany in non-governmental international standards organizations. Baquero F. found that the DIN system recommends lower breakpoints than the consensus standard of all systems for antimicrobial susceptibility testing used in Europe (BSAC, DIN, …	DIZG Deutsches Institut fuer Zell- und Gewebeersatz gGmbH	43577972	OMOP898073		Not Found
Urine Casts	Tubules in the kidneys secrete proteins. Under some circumstances, these proteins precipitate out to form little cylindrical impressions of the tubules called casts. If anything is present in the tubules at the time, it gets trapped in the protein casts. This offers a \"snap shot\" of the tubular lumen at the time of cast formation.	Urine microscopy for casts	4055838	167335004		Urine microscopy: hyaline casts
Intake of biological or other immunosuppresive drugs within the past 3 months	;Intake of biological or other immunosuppresive drugs within the past 3 months;BL_Immunsuppressiva	More than 30 days ago but within the past 12 months	45883457	LA15789-3		Not Found
allotransplantation	is the transplantation of organs between members of the same species.	Intestinal allotransplantation	45887817	1007450
Gastrin	Gastrin (101 aa, ~11 kDa) is encoded by the human GAST gene. This protein plays a role in the modulation of food digestion by the gastrointestinal system.;Gastrin	Gastrin	2212355	82941
leukocyte in other fluids		Fetal fluids	4104897	25670009		Not Found
Diclofenac	A nonsteroidal benzeneacetic acid derivative with anti-inflammatory activity. As a nonsteroidal anti-inflammatory drug (NSAID), diclofenac binds and chelates both isoforms of cyclooxygenase (COX-1 and-2), thereby blocking the conversion of arachidonic acid to pro-inflammatory-proprostaglandins. This agent also may inhibit COX-2-mediated tumor angiogenesis. When inhibiting COX-2, diclofenac may be…	diclofenac	1124300	3355
Non-surgical procedure	Non-surgical medical procedures are used to diagnose, measure, monitor or treat problems such as diseases or injuries that don’t require surgery.	Non-surgical adenoid biopsy	4123881	287470008		Not Found
Clinical Performance Status	An assessment of the clinical performance, as measured by a rating or scale, as a condition of disease response to therapy.;Clinical improvement (6-point ordinal scale)	Declining performance status	3190824	13610001000004106		Not Found
blast cell	In the monophyletic theory, the least differentiated, totipotential blood cell without commitment as to its particular series, from which all blood cells are derived, preceding a stem cell.;Blasts/100 leukocytes:NFr:Pt:CSF:Qn;Blasts	Lymphocyte blast cell transformation assay	4291178	37455005		Blast cell
Other complications of genitourinary prosthetic devices, implants and grafts		Other complications of genitourinary prosthetic devices, implants and grafts	45585276	T83.8
Penicillin V Potassium	The potassium salt of penicillin V, a member of the penicillin antibiotic family with broad-spectrum bactericidal activity. Penicillin V binds to and inactivates penicillin-binding proteins (PBPs), enzymes located on the inner membrane of the bacterial cell wall, resulting in the weakening of the bacterial cell wall and cell lysis. PBPs participate in the terminal stages of assembling the bacteri…	Penicillin V Potassium	44151888	DPD135654
All National Drug code	All drug NDC codes included on a particular drug record	National curriculum	44804058	724011000000103		National Drug Code (FDA and manufacturers)
drug allergy	An allergic disease that is triggered by a drug.;Drug allergy;Allergy to drug	Drug allergy	45891612	1Z4..11
European	Includes individuals who either self-report or have been described by authors as European, Caucasian, White or one of the sub-populations from this region (e.g Dutch). This category also includes individuals who genetically cluster with reference populations from this region, for example 1000 Genomes and/or HapMap CEU, FIN, GBR, IBS and TSI populations.;Caucasian (ethnic group);Caucasian	European	4212990	414152003
Location	A position, site, or point in space where something can be found.;Location;Location of the current service	Location	4077707	246267002
Red Blood Cell Cast Measurement	The determination of the amount of red blood cell casts present in a urine sample.;Erythrocyte cast;RBC Casts	Red blood cell 6-mercaptopurine measurement	44812018	909851000000109		Not Found
urine myoglobin amount	The proportion, quantity, or volume in the urine of the oxygen-carrying protein of muscle.	Urine myoglobin level	37393367	1016071000000105
Bronchiolitis	Inflammation of the bronchioles.;BL_CT_Bronchiolitis;RC_CT_Bronchiolitis;UC_CT_Bronchiolitis;CR_CT_Bronchiolitis;CO_CT_Bronchiolitis	Bronchiolitis	4165112	4120002
Infiltrative cardiomyopathy	An infiltrative, measurable deterioration of the function of the myocardium (the heart muscle) for any reason, usually leading to heart failure; common symptoms are dyspnoea (breathlessness) and peripheral oedema (swelling of the legs).;CMR_Assess_InfiltrativeCardioMyo	Infiltrative cardiomyopathy	3656119	871646007
prednisone	A synthetic glucocorticoid drug that is particularly effective as an immunosuppressant, and affects virtually all of the immune system. Prednisone is a prodrug that is converted by the liver into prednisolone (a beta-hydroxy group instead of the oxo group at position 11), which is the active drug and also a steroid.;prednisone	prednisone	1551099	8640
Staphylococcus epidermidis	A species of facultatively anaerobic, Gram positive, cocci shaped bacteria in the phylum Firmicutes. This species is positive for catalase, urease, and alkaline phosphatase and negative for coagulase and oxidase. It can ferment glucose, fructose, maltose, sucrose, glycerol, mannose, lactose, and turanose but not arabinose, mannitol, xylose, cellobiose, xylitol, rhamnose or trehalose. S. epidermid…	Staphylococcus epidermidis	4246180	60875001
Immune Checkpoint Inhibitor	An agent that inhibits any of the immune checkpoint inhibitory proteins.	Immune checkpoint inhibitor	3655906	870398005
Urine Creatinine	Levels of creatinine in the urine.;Urine Creatinine	Urine creatinine	45478767	46M7.00
Intermediate Care Facility	A medical center that provides care 24 hours per day.;Intermediate care facility;Admission to medium care/intermediate care	Intermediate care facility	37310592	461741000124107
Gastrointestinal Diseases	Chronic or recurrent gastrointestinal disorders without an identifiable structural or biochemical explanation by the routine diagnostic tests. Functional gastrointestinal disorders are classified according to the presumed site of the disorder, such as IRRITABLE BOWEL SYNDROME, non-ulcer DYSPEPSIA, and non-cardiac CHEST PAIN.;Gastrointestinal diseases	Gastrointestinal Diseases	45616610	D005767
Did the treating physician experienced a therapeutic effect	;id the treating physician experienced a therapeutic effect;AP_Effect	Unexpected therapeutic effect	4010337	102474005		Not Found
levofloxacin	An optically active form of ofloxacin having (S)-configuration; an inhibitor of bacterial topoisomerase IV and DNA gyrase;Levofloxacin	Levofloxacin	4299172	387552007
None	No person or thing, nobody, not any.;NE_MS_BL_TreatImm_None;NE_Cerebrovas_Treat_None;PU_Inhaler_None;CO_TypeViroTest_None;CO_Superinf_None;CR_Superinf_None;UC_TypeViroTest_None;UC_Superinf_None;CR_ThromboProph_None;CO_ThromboProph_None;NE_Prior_Treat_None;UC_ThromboProph_None;BL_Biomaterial_None;BL_KnownColonization_None;RC_TypeViroTest_None;BL_TypeVirotest_None;PU_Venitilation_None;LC_Decomp_Non…	None	4124462	260413007
Clinical Study Site	A healthcare organization, an institution, a facility, a healthcare provider, or a part or a constituent of any of the above entities directly involved in conducting a particular clinical study.	Study	4076516	224699009		Not Found
blood anti-nuclear antigen antibody amount	The proportion, quantity, or volume in whole blood, serum, or plasma of antibodies to nuclear antigens.;Anti-Nuclear Antibody	Anti-nuclear IgG antibody level	4191732	394986000		Not Found
Percent Predicted Forced Expiratory Volume in 1 Second	Forced expiratory volume in one second as a proportion of the predicted normal value.	Percent of baseline forced expiratory volume in 1 second	1006341	LP115584-7
Red eye	A reddish appearance over the white part (sclera) of the eye ranging from a few enlarged blood vessels appearing as wiggly lines over the sclera to a bright red color completely covering to sclera.;BL_Symp_RedEye;CR_Symp_RedEye;CO_Symp_RedEye;UC_Symp_RedEye	Red eye symptom	45441630	1B85.11		Red eye
urine osmolality	Urine osmolality is used to measure the number of dissolved particles per unit of water in the urine. As a measure of urine concentration, it is more accurate than specific gravity. Urine osmolality is useful in diagnosing disorders of urinary concentration such diabetes insipidous and in assessing hydration status.	Urine osmolality	40309997	144662003
Influenza A Virus	A negative-strand linear single-strand RNA virus with an 8 segment genome. Virions are enveloped and usually spherical or pleomorphic, 80-120 nm in diameter. Subtyping is based on the antigenic properties of the hemagglutinin and neuraminidase proteins. Influenza type A viruses can infect people, birds, pigs, horses, and other animals, but wild birds are the natural hosts for these viruses.;Influ…	Influenza A virus	4236145	407479009
prescription date	Date that the prescription was ordered;prescription_date	Date	4256607	410671006		Not Found
amphetamine	A racemate comprising equimolar amounts of (R)-amphetamine (also known as levamphetamine or levoamphetamine) and (S)-amphetamine (also known as dexamfetamine or dextroamphetamine.;Amphetamines	amphetamine	714785	725
Bronchoscopy with Bronchoalveolar Lavage	A procedure in which cells are taken from the inside of the airways that lead to the lungs. A bronchoscope (a thin, tube-like instrument with a light and a lens for viewing) is inserted through the nose or mouth into the lungs. A mild salt solution is washed over the surface of the airways to collect cells, which are then looked at under a microscope. Bronchial washing is used to find infections.…	Bronchoscopy and bronchoalveolar lavage	4287484	397397002
Insurance, Health	Insurance providing coverage of medical, surgical, or hospital care in general or for which there is no specific heading.	Insurance, NOS	35940958	630@10		Not Found
Intracranial Hemorrhage	Hemorrhage occurring within the skull.;Intracranial hemorrhage	Intracranial hemorrhage	439847	1386000
Gastrointestinal hemorrhage	Hemorrhage affecting the gastrointestinal tract.;CO_Compli_GastrointBleed;CR_Compli_GastrointBleed;LC_Decomp_GastroIntBleed	Gastrointestinal hemorrhage unspecified	4144118	266477005
Diet	The customary allowance of food and drink taken by a person or an animal from day to day, particularly one especially planned to meet specific requirements of the individual, including or excluding certain items of food; a prescribed course of eating and drinking in which the amount and kind of food, as well as the times at which it is to be taken, are regulated for therapeutic purposes or select…	Diet education	4041982	11816003		Diet
line charge	Obfuscated line charge for patient procedure;line_charge	Public charge	36307757	LA29156-9		Not Found
Clinical Trial Period	A possibly-repeating collection of consecutive days that define the length of a Study Segment .;Clinical trial period	Clinical trial	4002165	110465008		Not Found
blood bicarbonate amount	The proportion, quantity, or volume in whole blood, serum, or plasma of inorganic salts that contain the -HCO3 radical, which are an important factor in regulating the pH of the blood.;Calculated Bicarbonate, Whole Blood	Blood bicarbonate level	37393105	1012701000000104
Other relevant CT results, please specify	;Other relevant CT results, please specify;UC_CT_Other;BL_CT_Other;CO_CT_Other;CR_CT_Other;CO_CT_Other2;CR_CT_Other2;UC_CT_Other2;RC_CT_Other	Other substance - please specify	715724	tsu_ds5_13_xx42_cope_a_226		Not Found
Peptic Ulcer	A mucosal erosion that occurs in the esophagus, stomach or duodenum. Symptoms can include abdominal pain, nausea and vomiting, and bleeding.;BL_Comorb_PepticUlcerDisease	Peptic Ulcer Hemorrhage	45613210	D010438		Peptic ulcer
Allergic Reaction	An immune response that occurs following re-exposure to an innocuous antigen, and that requires the presence of existing antibodies against that antigen. This response involves the binding of IgE to mast cells, and may worsen with repeated exposures.;std_reaction	Allergic reaction	40589905	419076005
duration of disease	A duration quality of a process inhering in a disease by virtue of the bearer's duration of an impairment of health or of a condition of abnormal functioning.;NE_DiseaseDuration;DB_Duration;RH_Duration	Duration	4014044	103335007		Not Found
Visual impairment	Visual impairment (or vision impairment) is vision loss (of a person) to such a degree as to qualify as an additional support need through a significant limitation of visual capability resulting from either disease, trauma, or congenital or degenerative conditions that cannot be corrected by conventional means, such as refractive correction, medication, or surgery.;NE_Symp_Impairment_Vision_CO;NE…	Visual impairment	4265433	397540003
Longitudinal Relaxation Time	The time it takes for the net nuclear spin in the plane that is parallel to the magnetic field of a spectrometer to return to its equilibrium value.;CMR_Mapp_T1_Relax	Relaxation	21498906	LA25355-1		Not Found
pleural effusion	Pleural effusion is a bodily fluid that is produced in exess and accumulates in the pleural cavity, the fluid-filled space that surrounds the lungs. Excessive amounts of such fluid can impair breathing by limiting the expansion of the lungs during inhalation.;pleural effussion;Pleural effusion;CR_CT_PleuralEffusion;RC_CT_PleuralEffusion;UC_CT_PleuralEffusion;BL_CT_PleuralEffusion;CO_CT_PleuralEff…	Pleural effusion	254061	60046008
urine output	The amount of urine excreted.;Urine_Output	Measure of urine output	4264378	364202003
Burn	A traumatic injury involving interruption of tissue cohesiveness that results from exposure to caustic chemicals, extreme heat, extreme cold or excessive radiation.;BL_Comorb_Burn	Burn	442013	125666000
Influenza B Virus	A negative-strand linear single-strand RNA virus with an 8 segment genome. Virions are enveloped and usually spherical or pleomorphic, 50-120 nm in diameter. Influenza B viruses are usually found only in humans. Unlike influenza A viruses, these viruses are not classified according to subtype.;Influenza-B-Virus	Influenza B virus	4231384	407480007
primary biliary cholangitis	A liver cirrhosis characterized by chronic and slow progressive destruction of intrahepatic bile ducts.;LC_Etio_PBC	Primary biliary cholangitis	4135822	31712002
Start of apheresis therapy	;AP_Treat_StartOhase	Start date of physical therapy	1034182	LP90981-9		Not Found
antimicrobial resistance test drug	This is a collection of drugs used to test antimicrobial resistance.;Substance #1 1;Substance #form row	Genetic Antimicrobial Resistance	40784775	LP64213-9		Not Found
Duration of neutropenia(with neutrophil count 500 -1000/µl or greater than 500µl)		Neutrophil count	4148615	30630007		Not Found
Insurance type	Category of patient insurance provider;std_insurance_type	Insurance: Insurance Type	1384450	Insurance_InsuranceType
Urine Pellet	The cells, crystals, casts, bacteria, yeast, or other particles collected by centrifugation of a urine sample.	Urine	4299925	78014005
Intubation Procedure	The insertion of a cannula or tube into a hollow body organ.;EC_Resp_Intubation	Intubation	4202832	52765003
septic shock	A state of acute circulatory failure characterized by persistent arterial hypotension despite adequate fluid resuscitation or by tissue hypoperfusion unexplained by other causes.;CR_Symp_SepticShock	Postprocedural septic shock	36712826	12266551000119108		Septic shock
Dietary Supplements	Products in capsule, tablet or liquid form that provide dietary ingredients, and that are intended to be taken by mouth to increase the intake of nutrients. Dietary supplements can include macronutrients, such as proteins, carbohydrates, and fats; and/or micronutrients, such as vitamins; minerals; and phytochemicals.;CM_CIM_Supplements_CR;CM_CIM_Supplements_UC;CM_CIM_Supplements_RC;CM_CIM_Supplem…	Dietary supplements - other	40529163	329130006
Typ 1	A chronic condition characterized by minimal or absent production of insulin by the pancreas.;Diabetes mellitus type 1 (disorder);Diabetes type 1 Type 1 diabetes	Type 1 diabetes mellitus	37081998	E10		Not Found
Clinical Trial Subject Unique Identifier	A unique identifier assigned to each clinical trial subject to protect the subject's identity and used in lieu of the subject's name when the investigator reports adverse events and/or other trial-related data (ICH Guidelines).;Subject Unique Identifier;usubjid	Subject in clinical trial unable to be contacted	40480198	444590007		Not Found
blood chloride amount	The proportion, quantity, or volume in whole blood, serum, or plasma of chlorine salts.	Pea-sized amount	35626187	769392001		Not Found
Other relevant results, short description	;Other relevant results, short description	Changed job description	4076366	224465001		Not Found
allergen	A chemical compound, or part thereof, which causes the onset of an allergic reaction by interacting with any of the molecular pathways involved in an allergy.;std_allergen_type	Microorganism allergen	4230460	406468005		Allergen
Reduced visual acuity	loss of visual acuity or ability to distinguish small details;Reduced visual acuity;NE_Symp_Impairment_RedVisual_CR;NE_Symp_Impairment_RedVisual_UC;NE_Symp_Impairment_RedVisualNo;NE_Symp_Impairment_RedVisUnkn;NE_Symp_Impairment_RedVisual_CO	Reduced visual acuity	4027502	13164000
Burr Cell Count	The determination of the number of Burr cells present in a sample.;Burr Cells	Burr cell	40358745	271509009
urine phosphate amount	The proportion, quantity, or volume in the urine of this salt or ester of phosphoric acid.	24 hour urine phosphate output	37399299	1019831000000108		Not Found
primary glomerular disease	Primary Glomerular disease means that it occurs on its own, without another known systemic disease such as lupus or diabetes. These diseases are also known as Idiopathic (have no known cause) and cause Nephrotic Syndrome.;KI_CKD_PrimaryGlomerular	Glomerular disease	4059452	197679002		Glomerular disease
ampicillin-sulbactam	An antibiotic mixture containing the penicillin-derived beta-lactam antibiotic Ampicillin and the beta-lactamase inhibitor Sulbactam. Also known as Unasyn and/or Ampictam.;Ampicillin/Sulbactam	Ampicillin-Sulbactam Novaplus	19127011	724854
State	A constituent administrative district of a nation.;patient_state	State	4161694	398070004
Normal calcium level	Amount of calcium ion measured in blood is normal.	Urine calcium normal	4055437	167470001		Normal serum calcium level
palliative care	An interdisciplinary medical caregiving approach aimed at optimizing quality of life and mitigating suffering among people with serious, complex illness. Within the published literature, many definitions of palliative care exist; most notably, the World Health Organization describes palliative care as \"an approach that improves the quality of life of patients and their families facing the proble…	Anticipatory palliative care	40483222	443761007		Palliative care
protein electrophoresis	Electrophoresis in which protein is separated it by its resistance to movement and its charge.;Protein Electrophoresis	Urine protein electrophoresis	4251338	73718004
Invasive Candidiasis	A fungal infection by any of the Candida species in a sterile body compartment.	Invasive candidiasis	438077	70572005
lithium	An element in the alkali metals family. It has the atomic symbol Li, atomic number 3, and atomic weight [6.938; 6.997]. Salts of lithium are used in treating BIPOLAR DISORDER.;Lithium	lithium	19124477	6448
Dietary advice	Giving advice on selection of foods for promoting health, preventing disease and maintaining or losing weight.;CM_Life_DietaryAdvice	Dietary advice for pregnancy	40309204	148278000		Dietary advice
Clinical indication for intubation	;Clinical indication for intubation;CR_Symp_ClinicalIndication	Laryngeal intubation for inhalation	4056812	182709001		Not Found
blood differential white blood cell count	The number of each type of leukocyte present in a specific volume of blood, usually 1 cubic millimeter.	Differential white blood cell count	40301788	142922003
Other respiratory material, please specify		Other substance - please specify	715724	tsu_ds5_13_xx42_cope_a_226		Not Found
Allergic reaction to chemical	The adverse health effects that may result when exposure to a chemical elicits an immune response.;Allergic reaction to chemical	Allergic reaction to chemical	4169625	419838000
C-Peptide	The middle segment of proinsulin that is between the N-terminal B-chain and the C-terminal A-chain. It is a pancreatic peptide of about 31 residues, depending on the species. Upon proteolytic cleavage of proinsulin, equimolar INSULIN and C-peptide are released. C-peptide immunoassay has been used to assess pancreatic beta cell function in diabetic patients with circulating insulin antibodies or e…	C-peptide	2212630	84681
urine potassium level	The amount of potassium ions in a specified volume of urine.	Urine potassium level	37392370	1003231000000109
primary sclerosing cholangitis	A sclerosing cholangitis characterized by fibroobliterative inflammation of the biliary tract, leading to cirrhosis and portal hypertension.;LC_Etio_PSC	Cirrhosis of liver with primary sclerosing cholangitis	42539566	735733008		Primary sclerosing cholangitis
General medicine	the branch of medicine that deals with the diagnosis and (nonsurgical) treatment of diseases of the internal organs (especially in adults);General Medicine	General medicine domiciliary visit done	4081913	183738009		General medicine
Normal cardiac MRI	;CMR_Assess_Normal	Stress cardiac MRI	36309059	LA28651-0		Not Found
Station	A facility or location equipped with special equipment and/or personnel for a particular purpose.;STATION	Station pull-through	4120019	258078001		Not Found
Ear, nose and throat medicine	The branch of medicine that deals with the prevention, diagnosis, and treatment of disorders of the ear, nose and throat.	Ear, nose and throat disorder	4339468	232208008
Urine Protein Electrophoresis	An electrophoresis-based laboratory test performed to determine the concentrations of globulin proteins in the urine.;Prot. Electrophoresis, Urine	Urine protein electrophoresis	40310019	144682004
Invasive fungal infection	Fungal infection characterized by invasion of host tissues;Other invasive mycosis	Invasive fungal infection	36717290	12391000132109
sleep disorder	A disease of mental health that involves disruption of sleep patterns.;Sleep Impairment	Amphetamine-induced sleep disorder	4121694	25753007		Sleep disorder
long acting anti muscarinic	Long-acting muscarinic antagonists (LAMAs) are a major class of inhaled bronchodilators. Some LAMA/device systems with different characteristics and dosing schedules are currently approved for maintenance therapy of COPD and a range of other products are being developed.	Long acting reversible contraception declined	43021390	473149004		Not Found
Clinical phase of CMR diagnostic	;Clinical phase of CMR diagnostic;CMR_phase_UC;CMR_phase_CO;CMR_phase_RE;CMR_phase_CR	Plateau phase of fever	4086663	248433000		Not Found
blood flow rate	The volume of blood flowing through a vessel or organ per unit of time.;RRT - Blood flow	Measurement of blood flow rate in vascular access	4229828	438484004		Blood flow rate
Oxygen:PPres:Pt:Body fld:Qn	The oxygen partial pressure (pO2) of human body fluids reflects the oxygenation status of surrounding tissues.	Expired partial pressure of oxygen	3451079	442720002		Oxygen
dystonia	A movement disease that is characterized by involuntary muscle contractions causing repetitive or twisting movements.;Dystonia	Dystonia	375800	15802004
anticonvulsant	A drug used to prevent seizures or reduce their severity.;NE_Prior_Treat_Antiepileptic	Hydantoin derivative anticonvulsant	4258415	439255000		Anticonvulsant
Alpha-2-Antiplasmin	Alpha-2-antiplasmin (491 aa, ~55 kDa) is encoded by the human SERPINF2 gene. This protein plays a role in the regulation of plasmin-mediated processes during blood coagulation.	Alpha-2-antiplasmin	40343339	259595007
urine sodium level	The amount of sodium ions in a specified volume of urine.;Sodium in spontaneous urine	Urine sodium level	37398500	1003241000000100
C-peptide index	The C-peptide index (CPI), a ratio of serum C-peptide to plasma glucose concentrations, is a readily measured index of β-cell function;DB_CGR_AdmDay1Sober;DB_CGR_AdmissionDay	C-peptide	2212630	84681
Reducing Substance Measurement	The determination of the amount of reducing substances present in a sample.	Reducing substance measurement	4125076	259654001
Lost To Follow-Up	The loss or lack of continuation of subject participation after a study has officially closed.;Lost to Follow-up	Lost to Follow-Up	45618458	D059012
procainamide	A benzamide that is 4-aminobenzamide substituted on the amide N by a 2-(diethylamino)ethyl group. It is a pharmaceutical antiarrhythmic agent used for the medical treatment of cardiac arrhythmias.;Procainamide	Procainamide	2212127	80190
Stay Out of Bed	The ability to maintain the energy required to be out of bed.;Movement out of bed	Supervision getting out of bed	45766825	704073004		Not Found
Ear, Nose, and Throat manifestation	;RH_Orgaman_ENT	Ear, Nose, Throat	1027316	LP35159-0
Is there a history of pregnancy		H/O: pregnancy	4156043	271903000		Not Found
Urine amylase		Urine amylase	45505257	46T7.00
Ischemic stroke	Acute ischemic stroke (AIS) is defined by the sudden loss of blood flow to an area of the brain with the resulting loss of neurologic function. It is caused by thrombosis or embolism that occludes a cerebral vessel supplying a specific area of the brain. During a vessel occlusion, there is a core area where damage to the brain is irreversible and an area of penumbra where the brain has lost funct…	Ischemic stroke without residual deficits	37110765	725132001
Etanercept	A recombinant soluble dimeric fusion protein consisting of the extracellular ligand-binding region of recombinant human tumor necrosis factor (rhTNF) receptor attached to the constant (Fc) region of human immunoglobulin G (FcIgG). The receptor moiety of etanercept binds to circulating TNF (2 molecules of TNF per receptor) and inhibits its attachment to endogenous TNF cell surface receptors, there…	Etanercept	4299871	387045004
Difficulty Falling Asleep	A question about whether an individual has or had difficulty falling asleep.;I had difficulty falling asleep.;I have difficulty falling asleep.	I had difficulty falling asleep in past 7 days	1005000	LP103190-7
long acting beta agonist	;PU_Inhaler_LABA	PENICILLIN LONG ACTING	40263287	101299006		Not Found
Andere	;Other lung disease	Jardim Andere	41908497	5214688		Not Found
Clinically meaningful increase of prior oxygen home therapy	;Clinically meaningful increase of prior oxygen home therapy;CO_Symp_PriorOxygen	Meaningful Minimal Contrast Therapy	37395477	1047821000000105		Not Found
blood hemoglobin A1c level	The relative concentration of hemoglobin that has been glycosylated as a result of the nonenzymatic attachment of a glucose/hexose moiety to the amino terminal valine of the beta chain of the hemoglobin molecule, in a specified sample of blood.;DB_HbA1c;Hemoglobin A1c	Hemoglobin A1c	40789263	LP16413-4
earlobe capillary blood	;CO_SitesViro_EarlobeCapBlood;RC_SitesViro_EarlobeCapBlood;UC_SitesViro_EarlobeCapBlood;CR_SitesViro_EarlobeCapBlood;BL_SiteFirstDiag_EarlobeCapBlood	Earlobe	21499135	LA24706-6		Not Found
antifungal agent	Substances that treat systemic or topical infections caused by fungi. Antifungal agents kill or inhibit the growth of fungi, by various mechanisms. These mechanisms include inhibition of fungal mitosis, impairing synthesis or binding to ergosterol, inhibition of RNA or DNA synthesis, and interfering with other fungal metabolic processes.	Antifungal agent	37312668	788023007
alveolar macrophage	Phagocytic macrophages on the surface of the pulmonary alveoli. They ingest foreign substances inhaled into the alveoli.	Alveolar macrophage	4141879	33956004
Low	A minimum level or position or degree; less than normal in degree, intensity or amount.;Low;LOW	Low	4267416	62482003
Breast Feeding	The nursing of an infant at the mother's breast.;Breastfed	Breast Feeding	45612863	D001942
Referral by physician		Referral by physician	4141068	305956004
urine total protein level	Measure of protein being released into the urine.;BL_Urine_TotalProtein;Urine total protein measurement	Urine total protein	37399120	1003291000000105
Infusion Procedure	Any form of treatment that is introduced into the body via a blood vessel, a muscle, or the spinal cord.;E: Infusions (ml);Infusions	Infusion	4269838	36576007
Stenotrophomonas maltophilia	A species of aerobic, nonfermentative, Gram-negative bacterium in the phylum Proteobacteria.;Stenotrophomonas maltophilia	Stenotrophomonas maltophilia	4034125	113697002
Not Assessed	Indicates that an assessment was not performed.	Not assessed	45881531	LA9348-9
progressive supranuclear palsy	A movement disease that is characterized by serious and progressive problems with control of gait and balance, along with complex eye movement and thinking problems. It involves gradual deterioration and death of specific volumes of the brain.	PSP - progressive supranuclear palsy	3241234	192976002
Erythrocytes:NCnc:Pt:Periton fld:Qn		!Kheis Ward 1	42016296	3578886		Erythrocytes
Migraine	Migraine is a chronic neurological disorder characterized by episodic attacks of headache and associated symptoms.;NE_Comorb_Migraine;Migraine headaches	Migraine	318736	37796009
Infliximab	A recombinant chimeric, mouse-human monoclonal antibody directed against tumor necrosis factor alpha (TNF-alpha), a protein involved in inflammation, cell survival, and apoptosis. Infliximab may be pro- apoptotic or anti-apoptotic, depending on cell type.;Infliximab;IM_Antibod_Infiximab;MS_Infliximab	Infliximab	709997	80230
Diffuse myocardial fibrosis	Diffuse myocardial fibrosis resulting from the excessive deposition of collagen fibres through the entire myocardium.;CMR_Assess_DifuseFibr	Diffuse subretinal fibrosis	45757714	342651000119105
long acting beta agonist and long acting anti muscarinic combination	The use of combination of long acting beta agonist and long acting anti muscarinic.;PU_Inhaler_LABALAMA	Advice about long acting reversible contraception	44793374	376561000000100		Not Found
Coagulation Factor IX	Coagulation factor IX (461 aa, ~52 kDa) is encoded by the human F9 gene. This protein plays a role in the intrinsic pathway of blood coagulation through the mediation of proteolysis that converts factor X into an active protease.	Coagulation factor IX	4181763	54378000
PaO2/FiO2 ratio	The Ratio of Partial Pressure Arterial Oxygen and Fraction of Inspired Oxygen.;Partial Pressure Arterial Oxygen to Fraction Inspired Oxygen Ratio Measurement	ratio	8523	{ratio}		Not Found
T2 (Observed)-Weighted Imaging	MRI imaging based on the observed T2 relaxation time of tissues.	T2	45884279	LA3628-0
Percent Predicted Forced Vital Capacity	Forced vital capacity as a proportion of the predicted normal value.	Forced vital capacity	4176265	50834005		Percentage of predicted forced vital capacity
antilipemic drug	Substances that lower the levels of certain lipids in the blood.	Antilipemic agent	4160929	373267003
Alveolar macrophages in bronchoalveolar lavage fluid	The number of alveolar macrophages in bronchoalveolar lavage.	Alveolar macrophages	36034477	LP420705-8		Not Found
Low Affinity Immunoglobulin Epsilon Fc Receptor	Low affinity immunoglobulin epsilon Fc receptor (321 aa, ~36 kDa) is encoded by the human FCER2 gene. This protein is involved in B cell differentiation and IgE production.	Fc receptor	4205447	55522006		Not Found
urobilinogen	A member of the class of bilanes that is a colourless product formed in the intestine by the reduction of bilirubin.;Urobilinogen	Urobilinogen	4195628	44079009
Bronchiectasis	Persistent abnormal dilatation of the bronchi owing to localized and irreversible destruction and widening of the large airways.;Bronchiectasis	Bronchiectasis	256449	12295008
Healthcare Encounter	Interactions between patients and providers within the context of healthcare delivery.	Letter encounter	4203434	308720009		Not Found
prolactin	A lactogenic hormone secreted by the adenohypophysis ( PITUITARY GLAND, ANTERIOR). It is a polypeptide of approximately 23 kD. Besides its major action on lactation, in some species prolactin exerts effects on reproduction, maternal behavior, fat metabolism, immunomodulation and osmoregulation. Prolactin receptors are present in the mammary gland, hypothalamus, liver, ovary, testis, and prostate.…	prolactin	43532150	1426890
Glasgow Coma Score eye opening subscore	The scale that assess patients based on eye-opening response which can describe the extent of impaired consciousness in all types of acute medical and trauma patients.;eye opening	Glasgow Coma Score eye opening subscore	4084277	281395000
Not Available	The desired information is not available.	Not available	35626980	8941001000001100
Steroid bolus therapy	Bolus administration of steroid therapy;Steroid bolus therapy within last 6 months;TX_Graft_SteroidBolus	Steroid therapy	45516154	8B62.11
Referring	Sending or directing for treatment, information, or a decision.;REFERRING	Referring organization	37396814	716757008
Escherichia coli [E. coli ] as the cause of diseases classified elsewhere	;Escherichia coli [E. coli] and other enterobacterales as cause of diseases classified in other chapters	Escherichia coli [E. coli ] as the cause of diseases classified elsewhere	35206035	B96.2
Infusion Pumps	Fluid propulsion systems driven mechanically, electrically, or osmotically that are used to inject (or infuse) over time agents into a patient or experimental animal; used routinely in hospitals to maintain a patent intravenous line, to administer antineoplastic agents and other drugs in thromboembolism, heart disease, diabetes mellitus (INSULIN INFUSION SYSTEMS is also available), and other diso…	Infusion	4269838	36576007
magnesium	An alkaline earth metal, Magnesium is important for many biochemical functions and reactions; for bone and muscle function, protein and fatty acid formation, activation of B vitamins, blood clotting, insulin secretion, and ATP formation. More than 300 enzymes require magnesium for catalytic action. The adult daily requirement is about 300 mg/day. Magnesium is found in many green plants, vegetable…	magnesium	19124906	6574
Bluthochdruck	The presence of chronic increased pressure in the systemic arterial system.;BL_Comorb_Hypertension Hypertensive disorder, systemic arterial (disorder) Pulmonary arterial hypertension;Arterial hypertension	Elevated blood-pressure reading, without diagnosis of hypertension	37093796	R03.0		Not Found
low density lipoprotein cholesterol measurement	The measurement of LDL cholesterol in blood used as a risk indicator for heart disease.;Cholesterol, LDL, Measured	Plasma fasting low density lipoprotein cholesterol measurement	3460676	167075004		Low density lipoprotein cholesterol measurement
Digitalis	A substance used to make drugs that are used to treat several heart conditions, including congestive heart failure. Digitalis is made from the dried leaves of Digitalis purpurea (common foxglove) plants. It is a type of cardiac glycoside.;Digitalis	Digitalis	4278527	65774009
Coagulation Factor V	Coagulation factor V (2224 aa, ~252 kDa) is encoded by the human F5 gene. This protein plays a role in the coagulation cascade.	Coagulation factor V	4243961	60208008
potassium	An element with atomic symbol K, atomic number 19, and atomic weight 39.10.;Potassium;POTASSIUM;https://bio.scai.fraunhofer.de/ontology/GECCO_#urine_potassium_level;https://bio.scai.fraunhofer.de/ontology/GECCO_#feces_potassium_content;https://bio.scai.fraunhofer.de/ontology/GECCO_#Potassium:SCnc:Pt:Periton_fld:Qn;https://bio.scai.fraunhofer.de/ontology/GECCO_#potassium_in_pleural_fluid;Potassium…	potassium	19049024	8588
Parkinson's disease	A synucleinopathy that has_material_basis_in degeneration of the central nervous system that often impairs motor skills, speech, and other functions.	Parkinson's disease clinic	45765857	702898000
edema	A skin and integumentary tissue symptom characterized as an abnormal excess accumulation of serous fluid in connective tissue or in a serous cavity.;CMR_EdemaT2	Edema	433595	267038008
Pericardial	Located around the heart or relating to or affecting the pericardium.;Pericardial	Pericardial	4137974	264135001
anxiety	Anxiety is a neurological and physiological symptom characterized by a painful or apprehensive uneasiness of mind usually over an impending or anticipated ill.;Anxiety	Anxiety	441542	48694002
Residence	Any address at which a person dwells more than temporarily.;BL_Resident	New Residence	41887392	6450401		Residence
Low Grade Lymphoma	An antiquated term that refers to a non-Hodgkin lymphoma with low grade histologic features.;ON_Disease_NHL_OtherIdolent	Low grade lymphoma	3476904	369766003
Refills	Amount of drug to be given at time prescription is filled;REFILL;std_refills	Discharge medication, Refills	3001759	18623-9		Refills
Ingredient description	Descriptions associated with the ingredient rx_cui codes; comes directly from the rxnorm distribution.;ingredient_descriptions	Specimen description	4019497	115267000		Not Found
prolonged mechanical ventilation	Prolonged mechanical ventilation (PMV) is defined by the Centers for Medicare and Medicaid Services in the United States as greater than 21 days of mechanical ventilation for at least six hours per day.;CR_Symp_ProlongationMechVentil;Prolongation (> 24 h) of planned mechanical ventilation	Controlled mechanical ventilation	3340034	243148004		Not Found
Glasgow coma scale after first intubation	;CR_Vital_GlasgowComaCSFirstIntub	Glasgow coma scale	4296538	386554004		Not Found
Stillbirth	Death of the fetus in utero after at least 20 weeks of gestation.;Stillbirth	Stillbirth	443213	237364002
Burkholderia	A genus of aerobic, Gram-negative, rod shaped bacteria assigned to the phylum Proteobacteria and the family Burkholderiaceae.;Burkholderia	Burkholderia	4213231	414324002
user name	Name of user who created cohort;user_name	User choice	44804186	719261000000102		Not Found
Ethanol:MCnc:Pt:Urine:Qn		!Kheis Ward 1	42016296	3578886		Ethanol
Urine magnesium	The amount of magnesium (an electrolyte) in urine	Urine magnesium (& level)	40339938	167466009
Long-term oxygen therapy	Long-term oxygen therapy (LTOT) is the treatment proven to improve survival in chronic obstructive pulmonary disease (COPD) patients with chronic respiratory failure. It also appears to reduce the number of hospitalizations, increase effort capacity, and improve health-related quality of life.;long-term oxygen therapy;PU_Ventilation_LTOT	Long-term oxygen therapy	4072513	243137006
Adalimumab	A recombinant, human IgG1 monoclonal antibody directed against tumor necrosis factor-alpha (TNF-alpha), with immunomodulating activity. Upon administration, adalimumab binds to TNF-alpha, thereby preventing its binding to the p55 and p75 TNF cell surface receptors and inhibiting TNF-mediated immune responses. TNF-alpha, a pro-inflammatory cytokine, is upregulated in various autoimmune diseases.;A…	Adalimumab	709995	80145
Other complication	;Other	Other complication of cystostomy	44823195	596.83		Not Found
Diplopia	Diplopia is a condition in which a single object is perceived as two images, it is also known as double vision.;NE_Symp_Impariment_DoubleVis_CO;NE_Symp_Impariment_DoubleVisUnkn;NE_Symp_Impariment_DoubleVisNo;NE_Symp_Impariment_DoubleVis_CR;NE_Symp_Impariment_DoubleVis_UC	Diplopia	40322870	155141003
mTOR inhibitor	A protein kinase inhibitor of the mammalian target of rapamycin (mTOR), a protein that regulates cell growth, cell proliferation, cell motility, cell survival, protein synthesis and transcription. mTOR inhibitors are used to prevent transplant rejection and in treatment of cancer.;TX_TreatChange_MtorInhibitor;TX_Treat_BL_MtorInhibitor	MTOR inhibitor	35807369	45725
Coagulation Factor VII	Coagulation factor VII (466 aa, ~52 kDa) is encoded by the human F7 gene. This protein is involved in both binding to tissue factor and the initiation of blood coagulation.	Coagulation factor VII	4148763	30804005
blood potassium level	The amount of potassium ions in a specified volume of blood.	Blood potassium level	40308406	144343007
chest CT	The use of computed tomography to produce images of structures of the chest.	Chest CT	42363357	HA834
aortic valve stenosis	An aortic valve disease that is characterized by narrowing of the heart's aortic valve opening.;Aortic stenosis?;BL_Comorb_AorticStenosis	Postprocedural aortic valve stenosis	45766125	703223000		Aortic valve stenosis
Pericardial thickening	Thickening of parietal and visceral pericardium with pericardial effusion.;CMR_Pericardium_Thick	Pericardial	4137974	264135001
Feel Anxious	A question about whether an individual feels or felt anxious.	Feel anxious	45882551	LA15850-3
Low flow oxygen supplementation	Low-flow oxygen delivery systems deliver oxygen at flow rates below the patient's inspiratory flow rate, entrain room air and provide a variable FiO2.;Low flow oxygen supplementation;CR_ICU_LowOxygen	Low biological value protein supplementation	4022536	226285002		Not Found
Melting/abscess/abscess-forming pneumonia	;Melting/abscess/abscess-forming pneumonia;Melting/abscess/abscess-forming pneumonia (28d);Melting/abscess/abscess-forming pneumonia (7d)	Ventilator associated pneumonia	259992	429271009		Not Found
COPD exacerbate due to current pneumonia	Flare-ups of COPD symptoms, known as an exacerbation due to pneumonia;Did the COPD exacerbate due to current pneumonia?	Pneumonia due to Human metapneumovirus	3521427	810721000000108		Not Found
Refuse	To decline to do, accept, give, or allow something.	Refuse collector &/or dustman	40348110	266878007		refuse
promyelocyte	A precursor in the granulocytic series, being a cell intermediate in development between a myeloblast and myelocyte, that has distinct nucleoli, a nuclear-to-cytoplasmic ratio of 5:1 to 3:1, and containing a few primary cytoplasmic granules. Markers for this cell are fucosyltransferase FUT4-positive, CD33-positive, integrin alpha-M-negative, low affinity immunoglobulin gamma Fc region receptor II…	Promyelocyte	4184786	43446009
chloride	A halide anion formed when chlorine picks up an electron to form an an anion.;CHLORIDES;Chloride;https://bio.scai.fraunhofer.de/ontology/GECCO_#serum_chloride_level;https://bio.scai.fraunhofer.de/ontology/GECCO_#blood_chloride_amount;https://bio.scai.fraunhofer.de/ontology/GECCO_#cerebrospinal_fluid_chloride_level;https://bio.scai.fraunhofer.de/ontology/GECCO_#Chloride:SCnc:Pt:BldA:Qn;https://bio…	Chloride	40362166	278429001
European Committee on Antimicrobial Susceptibility Testing (EUCAST)	EUCAST is a standing committee jointly organized by ESCMID, ECDC and European national breakpoint committees; it deals with breakpoints and technical aspects of phenotypic in-vitro antimicrobial susceptibility testing.;EUCAST	Antimicrobial Susceptibility	1176904	LP40306-0		Not Found
Urine mucous	Amount of mucus in urine.;Urine Mucous	Mucous	4112274	255433005		Not Found
Malignant Laryngeal Neoplasm	A primary or metastatic malignant neoplasm involving the larynx. The majority are carcinomas.;Malignant disease: larynx	Malignant neoplasm of laryngeal cartilage	45449627	B213.00
Medical Record	A chronological written account of a patient's examination and treatment that includes the patient's medical history and complaints, the physician's physical findings, the results of diagnostic tests and procedures, and medications and therapeutic procedures.;Reports	Medical Record Number	35918643	2300
macroovalocyte	Macroovalocytes are enlarged, oval-shaped erythrocytes (red blood cells). They are not seen in healthy blood, and are most commonly seen in megaloblastic anemia.;MacroOvalocytes	are	9453	ar		Not Found
Arthralgia	Joint pain.;Joint pain (arthralgia);Joint pain (finding)	Arthralgia of the forearm	77642	267951001
Coagulation Factor VIII	Coagulation factor VIII (2351 aa, ~267 kDa) is encoded by the human F8 gene. This protein plays a role in the modulation of coagulation factor IX activity and blood coagulation.	Coagulation factor VIII	40637614	89165002
blood sedimentation	Measurement of rate of settling of erythrocytes in anticoagulated blood.	Parasite sedimentation	1029315	LP6511-2		Not Found
atrial fibrillation	A heart conduction disease that is characterized by uncoordinated electrical activity in the heart's upper chambers (the atria), which causes the heartbeat to become fast and irregular and has symptoms palpitations, weakness, fatigue, lightheadedness, dizziness, confusion, shortness of breath and chest pain.;Atrial fibrillation;Atrial fibrillation: pre-existing/newly occurred #2;Atrial fibrillati…	Atrial fibrillation	313217	49436004
Not Done	Indicates a task, process or examination that has either not been initiated or not been completed.;CR_CT_NotDone;BL_CT_NotDone;CO_CT_NotDone;UC_CT_NotDone;EC_LungUS_NotDone	Not done	4301433	385660001
emphysema	Abnormal accumulation of air in the interstitial connective tissue of a structure. Sensu Lung: Pulmonary emphysema; characterised by abnormal increase in the size of air (alveolar) spaces distal to the terminal bronchiole with degenerative changes in their walls and reduction in their number.;emphysema;PU_Chronic_Emphysema	Pulmonary emphysema	261325	87433001		Emphysema
Peripheral pulse	A peripheral pulse refers to the palpation of the high-pressure wave of blood moving away from the heart through vessels in the extremities following systolic ejection.;Peripheral Pulses	Peripheral pulse rate taking	3345388	424411004
Feel Depressed	A question about whether an individual feels or felt depressed.;I felt depressed.	Feel depressed	45883393	LA15879-2
Heparin	A highly sulfated linear glycosaminoglycan comprising complex patterns of uronic acid-(1→4)-D-glucosamine repeating subunits. Used as an injectable anticoagulant, it has the highest negative charge density of any known biological molecule.;Heparin	Heparin	4159634	372877000
Neutrophil granulocyte count determined? (most recent count)	Determination of total number of neutrophils in the white blood cell (WBC) count.;Neutrophil granulocyte count determined? (most recent count)	Neutrophil percent differential count	4153001	271035003		Neutrophil count
CSF cell count	A CSF cell count is a test to measure the number of red and white blood cells that are in cerebrospinal fluid (CSF). CSF is a clear fluid that is in the space around the spinal cord and brain.;NE_SpinalTap_CellCount_CR;NE_SpinalTap_CellCount_UC;NE_SpinalTap_CellCount_CO	CSF (cerebrospinal fluid) cell count	37399247	1014881000000106
CA-125 Measurement	The determination of the amount of cancer antigen 125 present in a sample.;CA 125 measurement;CA-125	Antibody to CA-125 measurement	4242099	37886006		Antibody to CA-125 measurement
valproic acid	A branched-chain saturated fatty acid that comprises of a propyl substituent on a pentanoic acid stem.;Valproic Acid	Valproic Acid	44146723	DPD136697
Registered Nurse	Registered Nurse (R.N.) - a nurse who has graduated from an accredited registered nursing program, has passed the state exam for licensure, and been registered and licensed to practice by a state authority. R.N.s receive educational preparation through hospital-based diploma programs, community/junior college associate's degree programs, baccalaureate programs, or combinations thereof.;REGISTERED…	Registered Nurse	38003716	163W00000X
propofol	A phenol resulting from the formal substitution of the hydrogen at the 2 position of 1,3-diisopropylbenzene by a hydroxy group.;Propofol;propofol	propofol	753626	8782
Stool chloride		Stool	45768393	706697005		Chloride | Stool
Glatiramer Acetate	A random polymer of L-ALANINE, L-GLUTAMIC ACID, L-LYSINE, and L-TYROSINE that structurally resembles MYELIN BASIC PROTEIN. It is used in the treatment of RELAPSING-REMITTING MULTIPLE SCLEROSIS.;MS_Glatrimeracetate;NE_MS_BL_TreatImm_GlatirAcetate;IM_OtherImmun_Glatirameracetat	Glatiramer Acetate	44147725	DPD134581
Extra cellular volume (remote myocardium)	;CMR_Mapp_ECV	Cellular cast	42539468	734910007		Not Found
urine test strip	A solid phase colorimetric assay utilizing a strip of paper, or of plastic with one or more attached pads of paper, impregnated with a reagent that reacts with an element or compound is dipped into the urine sample, allowed to react for a specified period of time and the results then assessed by a visual comparison with a standard chromatic/color scale or by an automated analyzer.	Uristix urine test strip	3597787	2156901000001104		Not Found
Mapping	The creation of a two-dimensional graphic representation of an area or structure, showing the relative position of features or characteristics.;Mapping sequence	Mapping - action	4236209	360220002		Not Found
multidrug resistance antimicrobial phenotype	Multidrug-resistant organisms are defined as bacterial strains that have become resistant to multiple classes of antibacterial drugs or other agents. The phenotype of these organisms is defined by the spectrum of antibiotic drug classes to which that organism is resistant. Often, these organisms are susceptible to a narrow range of available drugs, making treatment difficult and urgent.	Resistance to multiple antimicrobial drugs	45756126	U84.7		Not Found
Golimumab	A human monoclonal antibody directed against the pro-inflammatory cytokine tumor necrosis factor-alpha (TNF-a) with immunosuppressive activity. Golimumab binds to TNF-a, thereby preventing TNF-a-mediated immune responses. TNF-a production is dysregulated in various auto-immune diseases and in cancer.;Golimumab;MS_Golimumab;IM_Antibod_Golimumab	Golimumab	40483534	442435002
source connection type	Segments clinical records by data sources that are direct EMR connections, weekly or monthly files, or historical loads or decommissioned sources;source_connection_type	Anomalous pulmonary venous connection of mixed type	40489984	448487009		Not Found
macrophage	A mononuclear phagocyte present in variety of tissues, typically differentiated from monocytes, capable of phagocytosing a variety of extracellular particulate material, including immune complexes, microorganisms, and dead cells.;Macrophages;Macrophage	Macrophage	4243353	58986001
Peripheral Arterial Occlusive Disease	Disorder caused by the occlusion of the lumen of the peripheral arteries. Causes include atherosclerosis, inflammatory processes, thrombosis, and embolism. The arterial occlusion results in chronic or acute pain usually in the lower limbs due to muscle ischemia.;Peripheral arterial occlusive disease (disorder)	Peripheral arterial occlusive disease	317309	399957001
Coagulation Factor X	Coagulation factor X (488 aa, ~55 kDa) is encoded by the human F10 gene. This protein is involved in proteolysis and blood coagulation.	Coagulation factor X	4216829	81444003
location of death	Site where a human life process ended.;DE_PlaceDeath	Location of death	1034915	LP98958-9
blood sodium level	The amount of sodium ions in a specified volume of blood.	Blood sodium level	40308407	144344001
Patient transfer, in-hospital		Patient transfer, in-hospital	4294886	37729005
azithromycin	A macrolide antibiotic useful for the treatment of bacterial infections.;Azithromycin;UC_AB_Azithromycin;CR_Treat_Azithromycin;RC_AB_Azihromycin;CO_AB_Azihromycin;CR_AB_Azihromycin;UC_Treat_Azithromycin;CO_Treat_Azithromycin	Azithromycin	4299165	387531004
HLA-B57*01	HLA alleles HLA-B*57:01.	HLA-B57*01	1034663	LP97359-1
endemic	The state of a disease, infection or other condition being maintained in a population without the need of external outputs. The population involved and their geographical location should be specified when defining an endemic state. Present in a community or common among a group of people; said of a disease prevailing continually in a region.;HIV_Risk_EndemicArea	Iodine-deficiency-related endemic goiter	40386346	190316007		Not Found
Peripheral sensory deficits	Deficits associated with numbness, pain, restless legs, trouble walking, trouble with balance, and reduced quality of life.;NE_Symp_SensoryDef_PeriphUnkn;NE_Symp_SensoryDef_Periph_UC;NE_Symp_SensoryDef_Periph_CO;NE_Symp_SensoryDef_PeriphNo;NE_Symp_SensoryDef_Periph_CR	Peripheral sensory neuropathy	37312197	789588003
Feel Helpless	A question about whether an individual feels or felt helpless.;I felt helpless.	Do you often feel helpless	1032267	LP74774-8
Dalteparin	Substances comprised of fragmented heparin molecules derived from unfractionated heparin that bind to antithrombin III with a molecular weight ranging from 1000 to 10,000 daltons, which causes changes in property from unfractionated heparin, including decreased protein binding, enhanced bioavailability, decreased platelet interaction, and decreased binding to thrombin.;Heparin, LMW	Dalteparin sodium	4030936	108987000		Dalteparin
value of most altered result	;Platelets (%) - values of the most altered result;Calcium - values of the most altered results;Serum Glutamate Pyruvate Transaminase (SGPT) - values of the most altered results;Direct bilirubin - values of the most altered results;Hemoglobin (g / dL) - values of most altered results;Ferritin - values of the most altered results;Creatinine - values of the most altered results;Serum Glutamic-Oxalo…	Result of most recent lab test for condition of interest	36033738	LP421150-6		Not Found
CA27-29	An antigenic epitope that is a 20 amino acid sequence from the extracellular portion of the transmembrane protein mucin-1 (MUC1). Overexpression of MUC1 induces the shedding of its extracellular domain into the bloodstream. Increased MUC1 in the blood may be a marker for breast cancer.	Cancer antigen 27-29	4011779	103088005		Cancer antigen 27-29
CSF cell count increased	;Cell count increase?	Cell count	4038498	118218001		CSF (cerebrospinal fluid) cell count
Inotropic Support	An agent used to modify the strength of the contraction of the heart muscle.;EC_TherapyInitial_InotrSupport	Inotropic support	37039445	LP31476-2
proton pump inhibitor	A compound that inhibits H(+)--K(+)-exchanging ATPase.;LC_Treat30Days_ProtonPumpInh	Proton pump inhibitor	35807401	45845
Gliadin IgA Antibody Measurement	The determination of the amount of gliadin IgA antibody present in a sample.;Anti-DGP (IgA/IgG)	Gliadin antibody measurement	4018604	104376009		Gliadin antibody, IgA measurement
Ferritin (highest)	;Ferritin (highest);CR_Lab_Ferrit;CO_Lab_Ferrit;RC_Lab_Ferrit;UC_Lab_Ferrit	Ferritin	2212333	82728
Urine nitrite	;BL_Urine_Nitrite	Urine nitrite	4065777	167585009
Meningism	A condition characterized by neck stiffness, headache, and other symptoms suggestive of meningeal irritation, but without actual inflammation of the meninges (MENINGITIS). Spinal fluid pressure may be elevated but spinal fluid is normal.;BL_Symp_Meningism;CO_Symp_Meningism;CR_Symp_Meningism;UC_Symp_Meningism	Meningism	4233749	437986008
Methicillin Resistant Staphylococcus Aureus	A species of Gram-positive coccus-shaped bacterium in the family Micrococcaceae. This strain of S. aureus is resistant to methicillin and other beta-lactam antibiotics through the expression of penicillin-binding proteins acquired from other species.;BL_KnownColonization_MRSA;[MRE pathogen] MRSA	Methicillin resistant Staphylococcus aureus	4019195	115329001
Former Smoker	A person who has quit smoking at the time of the interview but has smoked at least 100 cigarettes in their life.;Ex-smoker	Former Smoker	45930343	152807
Direct	As an immediate result; having nothing intervening; without deviation or interruption.;Direct;http://purl.bioontology.org/ontology/SNOMEDCT/255589003	Direct	4114684	255589003
magnesium sulfate	A magnesium salt having sulfate as the counterion.;Magnesium Sulfate (Bolus)	Magnesium Sulfate	45611890	D008278
invasive mechanical ventilation	A mechanical ventilator provides tidal breaths under positive pressure to acutely ill patient via an endotracheal tube (ETT).;Invasive mechanical ventilation;Invasive (with tube);IV/invasive ventilation;CR_ICU_InvasiveVentilation	Continuous invasive mechanical ventilation of unspecified duration	36912523	96.70		Not found
Cohort Study	A research study that compares a particular outcome (such as lung cancer) in groups of individuals who are alike in many ways but differ by a certain characteristic (for example, female nurses who smoke compared with those who do not smoke).	Cohort study	44813056	719581000000108
body mass index	An indicator of body density as determined by the relationship of body weight to body height. BMI=weight (kg)/height squared (m2). BMI correlates with body fat (adipose tissue). Their relationship varies with age and gender. For adults, BMI falls into these categories: below 18.5 (underweight); 18.5-24.9 (normal); 25.0-29.9 (overweight); 30.0 and above (obese).;Body mass index;BL_BMI	Body mass index	4245997	60621009
Clinical Outcome Assessment	A measure of a patient's symptoms, overall mental state, or the effects of a disease or condition on how the patient functions as reported by the patient, a clinician, or an observer.;Outcome	Assessment of patient reported outcome measures	3654810	840297006		Not found
Not Tested	Indicates that a test was not performed.;not tested	Not tested	45878602	LA13538-6
Peritoneal effluent leukocyte count	White blood cells within ascitic fluid	Peritoneal dialysis fluid cell count	4133662	412897006		Not found
encounter closed	Source system flag for encounter being closed;encounter_closed	Flail chest, initial encounter for closed fracture	45587759	S22.5XXA		Not found
Feel Hopeless	A question about whether an individual feels or felt hopeless.;I felt hopeless.	Feeling hopeless	4142455	307077003
Low molecular weight heparin prophylaxis	;CO_ThromboProph_LowHeparinProph;UC_ThromboProph_LowMtHeparProphy;CR_ThromboProph_LowMProph	Low molecular weight heparin	4189276	373294004
CSF oligoclonal band	Oligoclonal bands are bands of immunoglobulin observed when a patient's cerebrospinal fluid (CSF) is analyzed.;NE_SpinalTap_OligoclonalBand_UC;Type of oligoclonal bands;NE_SpinalTap_OligoclonalBand_CR;NE_SpinalTap_OligoclonalBand_CO	Oligoclonal band	4127183	259810009
CD14 molecule	A protein that is a translation product of the human CD14 gene or a 1:1 ortholog thereof.;CD14 Expressing Cell Measurement	CD14	37044071	LP68370-3		Not found
Inotuzumab Ozogamicin	A CD22-targeted cytotoxic immunoconjugate composed of a humanized IgG4 anti-CD22 antibody covalently linked to N-acetyl-gamma-calicheamicin dimethyl hydrazide (CalichDMH) with potential antineoplastic activity. Inotuzumab ozogamicin is rapidly internalized upon binding of the antibody moiety to B cell-specific CD22 receptors, delivering the conjugated CalichDMH intracellularly; the CalichDMH moie…	Inotuzumab ozogamicin	42537249	736495009
proved	demonstrate to be the specified thing by evidence or argument.;proved	Natural death with proved cause by autopsy	4221284	82621005		Not found
Streptococcus agalactiae	A species of facultatively anaerobic, Gram positive, cocci shaped bacteria in the phylum Firmicutes. This species is positive for beta hemolysis, CAMP test, Lancefield group B and arginine deamination and negative for esculin hydrolysis, pyrrolidonylarylamidase and catalase. It can ferment trehalose and ribose but not mannitol or sorbitol. S. agalactiae is a commensal organism of the human gastro…	Streptococcus agalactiae	40447531	243244007
Global Longitudinal Strain	A parameter that is used to assess global left ventricular systolic function by quantifying the percent change in myocardial length from a relaxed to a contractile state using tissue tracking imaging techniques.;CMR_Strain_Lstrain	Maximum longitudinal strain	37056158	LP208531-6		Not found
Urine tube	;Urine tube, held	Urine tube	1033717	LP7689-5
Murray Score	Evaluates cases of severe acute respiratory failure to check the need for extracorporeal membrane oxygenation (EMCO) instead of ventilation.	Murray Grey cattle	4046409	133471008		Not found
Il1-receptor antangonists	;CO_Treat_Il1RecAntang CR_Treat_II1ReceptorAntagonists IL-1-receptor antagonists UC_Treat_IL1RecAnt;Interleukin-1 Blocker	Androgen receptor antagonist	35621899	763167003		Not found
Direct Bilirubin Measurement	The bilirubin is bound to glucuronide to form conjugated bilirubin (direct bilirubin). Direct Bilirubin measurement is accomplished by a colorimetric method. Direct Bilirubin in biological fluids reacts with sulfanilic acid at acidic pH to produce a red colored complex. The optical density of produced color has a direct relationship with Direct Bilirubin concentration in the solution.;Bilirubin d…	Direct Bilirubin	42360277	D1821
manufacturer code	Description of institution that created implant;std_manufacturer_code	Manufacturer code	36307446	LP72904-3
Hemoptysis	Coughing up blood from the respiratory tract.;Hemoptysis (finding)	Hemoptysis	261687	66857006
value of the first result	;Calcium - values of the first results;C-reactive protein - values of the first results;Serum Glutamic-Oxaloacetic Transaminase (SGOT) - values of the first results;Atrial natriuretic peptide - values of the first results;Activated partial thromboplastin time (aPPT) - values of the first results;Prothrombin time (INR) - values of the first results;Indirect bilirubin - values of the first results;…	No surgery performed as part of the first course of treatment	35933289	corpus_sarcoma@2862@998		Not found
Collagen	A family of large fibrous proteins that are the main components of connective tissue and are responsible for maintaining tissue structure.;Collagen	Collagen	4266385	61472002
body size	The physical measurements of a body.;Body size	Preoccupation with body size	4092091	247637008		Not found
Phosphate (Body fld) [Mass/Vol]	Phosphate Concentration in Body Fluids	Phosphate	4125861	259296007		Phosphate
cardiac ischemia	inadequate blood flow to the heart; may cause infarction and is usually caused by coronary artery disease;cardiac ischemia	Myocardial ischemia	4186397	414795007		Not found
Not at All	A subjective answer of non-agreement.;not at all;Not at all	Not at all	35821630	100484-1
Patient Status	An indicator that provides information on the current health status of a patient.;BL_LastKnownStatus	Patient Status	44819079	OMOP generated
encounter join id	Encounter identifier used to join (encounter link) with other views on an encounter level	Does join in conversation	4127523	288654003		Not found
Feel Worthless	A question about whether an individual feels or felt worthless.;I felt worthless.	Feel depressed	45883393	LA15879-2
Lumbar Puncture	An invasive procedure in which a hollow needle is introduced through an intervertebral space in the lower back to access the subarachnoid space in order to sample cerebrospinal fluid or to administer medication.	Lumbar Puncture	42366079	C8000
Cancer Other	A finding indicating the presence of a malignancy that is not further specified or defined.	Other cancer	45884514	LA14284-6
CD15 Antigen	A carbohydrate molecule found on the surface of neutrophils, eosinophils and monocytes. It is involved in neutrophil chemotaxis and phagocytosis. Expression of this antigen is associated with Hodgkin disease, chronic lymphocytic leukemia, and acute lymphoblastic leukemia.	CD15 antibody	3308659	7948008
Ordering mode	Description of care setting in which drug order was placed;std_ordering_mode	Triggering mode	4084916	281407001		Not found
psoriatic arthritis	An arthritis that is characterized by joint inflammation that usually occurs in combination with psoriasis.;RH_Disease_PsoriaticArthritis	Juvenile psoriatic arthritis with psoriasis	40400229	201804001		Psoriatic arthritis
Streptococcus pneumoniae	A Gram-positive, alpha-hemolytic diplococcus aerotolerant anaerobe Streptococcus species.;Streptococcus pneumoniae	Streptococcus pneumoniae	4321152	9861002
Glucose-6-Phosphate Dehydrogenase Measurement	The determination of the amount of glucose-6-phosphate dehydrogenase present in a sample.;Quantitative G6PD	Glucose-6-phosphate dehydrogenase measurement	4018318	104692005
For how long was the patient of dialysis prior to COVID-19?	;For how long was the patient of dialysis prior to COVID-19?;KI_DialysisPrior_Duration	Confirming patient identity prior to procedure	4162125	372040007		Not found
uric acid	An oxopurine that is the final oxidation product of purine metabolism.;Uric Acid;URIC ACID;Uric acid;https://bio.scai.fraunhofer.de/ontology/GECCO_#Urine_uric_acid	Uric acid	4062617	1710001
Nausea and vomiting	Nausea is a commonly encountered symptom that has been defined as an unpleasant painless subjective feeling that one will imminently vomit. Vomiting has been defined as the forceful expulsion of the contents of the stomach, duodenum, or jejunum through the oral cavity. While nausea and vomiting are often thought to exist on a temporal continuum, this is not always the case. There are situations w…	Nausea and vomiting status	4234653	405166007
maraviroc	A monocarboxylic acid amide obtained by formal condensation of the carboxy group of 4,4-difluorocyclohexanecarboxylic acid and the primary amino group of (1S)-3-[(3-exo)-3-(3-isopropyl-5-methyl-4H-1,2,4-triazol-4-yl)-8-azabicyclo[3.2.1]oct-8-yl]-1-phenylpropylamine. An antiretroviral drug, it prevents the interaction of HIV-1 gp120 and chemokine receptor 5 (CCR5) necessary for CCR5-tropic HIV-1 t…	Maraviroc	4180590	429603001
Complication due to Medical/Surgical Care	An untoward event that can be attributed to care received during a medical/surgical event.	Complication due to anesthesia during surgery	37017043	713222002		Not found
Collection Date Time	The date or date and time of the specimen or data collection.;Date and time of receipt	Collection date and time	37044327	LP135639-5
brand name description	Brand name associated with the corresponding brand_name_id value;brand_name_descriptions	Changed job description	4076366	224465001		Not found
blood transfusion	The process of transferring blood or blood-based products from one person into the circulatory system of another.;Blood transfusions	Blood transfusion	40435830	233557002
Pharmacologic Substance	Any natural, endogenously-derived, synthetic or semi-synthetic compound with pharmacologic activity. A pharmacologic substance has one or more specific mechanism of action(s) through which it exerts one or more effect(s) on the human or animal body. They can be used to potentially prevent, diagnose, treat or relieve symptoms of a disease. Formulation specific agents and some combination agents ar…	COPD pharmacologic substance	19087349	622924		Not found
Social Participation	Involvement in community activities or programs.	Community participation	44804276	719611000000102
Cardiac Catheterization	Procedures in which placement of cardiac catheters is performed for therapeutic or diagnostic procedures.;cardiac catheterization	Cardiac Catheterization Procedures	45889587	1013071
CD19 molecule	A protein that is a translation product of the human CD19 gene or a 1:1 ortholog thereof. It is composed of an N-terminal extracellular domain containing two Ig-like C2-type (immunoglobulin-like) domains, followed by a single-pass transmembrane segment and a cytoplasmic C-terminal tail. CD19 expression is restricted to members of the B cell lineage. It functions as a co-receptor for B-cell antige…	CD19	37032332	LP17759-9		Not found
Inpatient	A patient who is residing in the hospital where he is being treated.;INPATIENT	Inpatient rehabilitation environment	3656378	25771000087107		Inpatient
psychotropic drug	A loosely defined grouping of drugs that have effects on psychological function.;Psychotropic drugs	Underdosing of unspecified psychotropic drug	18101	T43.96		Psychotropic drug use
Streptococcus pyogenes	A species of facultatively anaerobic, Gram positive, cocci shaped bacteria in the phylum Firmicutes. This species is beta hemolytic, Lancefield group A, pyrrolidonylarylamidase, and arginine deaminase positive and catalase negative. It can ferment salicin, rhamnose, and trehalose but not sorbitol, or ribose. S. pyogenes is found on normal human skin but can act as a pathogen causing streptococcal…	Streptococcus pyogenes	36298302	stof02345
Glucose in pleural effusion	;Glucose in pleural effusion;Unit (Glucose)	History of pleural effusion	45763739	700236001		Not found
Urine uric acid	The amount of uric acid in a sample of urine.;Uric acid measurement, urine	uric acid	43532213	1427088		Uric acid measurement, urine
Nervous System Disorder	A non-neoplastic or neoplastic disorder that affects the brain, spinal cord, or peripheral nerves.	Central Nervous System Disorder	45908345	118994
encounter record id hash	Hashed value of encounter record ID linked to this admission record	EHR encounter record	32827	OMOP4976900		Not found
Never Smoker	A person who has never smoked at the time of the interview or has smoked less than 100 cigarettes in their life.;Never-smoker Non-smoker Non-smoker	Never smoker	45879404	LA18978-9
Basiliximab	A recombinant, chimeric, human-murine monoclonal antibody directed against the alpha subunit of the interleukin-2 receptor (IL-2R alpha) with immunosuppressant activity. Basiliximab selectively binds to and blocks IL-2R alpha, expressed on the surface of activated T-lymphocytes, thereby preventing interleukin-2 binding and inhibiting the interleukin-2-mediated activation of lymphocytes;Basilixima…	Basiliximab	4305237	386978004
mean arterial pressure	The mean pressure of the blood within the arterial circulation. The arterial pressure may be directly measured by insertion of an intra-arterial catheter connected to a transducer. The mean arterial pressure (MAP) can be calculated by subsequent analysis of the waveform. MAP can be approximated without an invasive procedure using the following formula: diastolic pressure plus 1/3 of the pulse pre…	Non-invasive mean arterial pressure	4108289	251074006		Not found
Lung Lesion	A localized pathological or traumatic structural change, damage, deformity, or discontinuity of the lung.;EC_LungUS_SmallLesions	Aspiration of lung lesion	4337040	232655007	not found
Nasal congestion (finding)	Nasal congestion is a congestion characterized by a blockage of the nasal passages usually due to membranes lining the nose becoming swollen from inflamed blood vessels.;Nasal Congestion;Blocked nose	Nasal congestion	40436809	232210005
invasive Beatmung (tracheotomie)	Surgical formation of an opening into the trachea through the neck, or the opening so created.;CR_ICU_Tracheotomy Home mechanical ventilation (tracheostoma) Tracheostomy Type;Open Tracheostomy Tracheostomy (TRACH)	Invasive ventilation	44790095	226471000000101		not found
bronchitis	Bronchitis is a respiratory system and chest symptom characterized by an acute or chronic inflammation of the bronchial tubes.;bronchitis;PU_Chronic_ChronBronch	Bronchitis	256451	32398004
Dead	The cessation of life. patient vitality indicator from social security death index. This indicator is provided only for individuals above the age of eight years.;Dead (finding);Deceased Patient deceased Patient* deceased deceased is_deceased	Dead	434489	419099009
brain cancer	A central nervous system cancer that is characterized by the growth of abnormal cells in the tissues of the brain.;NE_Comorb_BrainTumor;Malignant disease: brain	Cancer Condition: Brain Cancer	43528491	CancerCondition_BrainCancer
Phase an antibody screening	;NE_PathogenAntibody_Phase	Rubella antibody screening	4098506	252409009	no related terms found
Have Trouble Doing Activities with Friends	A question about whether an individual has or had trouble doing all of the activities with friends that they want to do.;I have trouble doing all of the activities with friends that I want to do;I have a hard time doing all the activities I want to do with friends.	I have trouble doing all of the activities with friends that I want to do	1013302	LP189198-7
Catheter placement	Placement of a catheter into a particular part of the body;Catheter placement/change	Date catheter placement	1011884	LP156329-7	Please double check if they are the same
CD2 molecule	A protein that is a translation product of the human CD2 gene or a 1:1 ortholog thereof.	CD2	37058874	LP68371-1
Inspiratory Time	The recorded time interval between the initiation of inhalation and the point at which no further lung volume expansion occurs.;Inspiratory time Target (s)	Inspiratory time	4353947	250819002
pupil size trait	The size of a pupil.;Pupil width l.;Pupil ratio;Pupil width r.	Size of pupil	4237865	363953003
Stress	The negative mental, emotional, and physical reactions that occur when environmental stressors are perceived as exceeding the individual's adaptive capacities.;Stress	Stress	4251306	73595000
Sleep Quality	A question about an individual's sleep quality.;My sleep quality has been;My sleep quality is;Quality of sleep	Assessment using Pittsburgh Sleep Quality Index	35621846	763105008	please double check
Gas panel:-:Pt:BldC:Qn	;capillary	Gas Panel	37044382	LP14140-5
Urological Manifestations	Clinical disturbances of the urinary system.;RH_Orgaman_Renal	Urological Manifestations	4350727	N0000004224
Microscopic polyangiitis	A rare inflammatory, necrotizing, systemic vasculitis that affects predominantly small vessels (i.e. small arteries, arterioles, capillaries, venules) in multiple organs, including the kidney, the lungs, the skin and the peripheral nerves.;Microscopic polyangiitis;RH_Disease_MicroscopicPoly	Microscopic polyangiitis	44808422	829821000000102
Nucleated Red Blood Cell	Red blood cells that are at the last stage of development, still containing a nucleus, that are found in the bone marrow and occasionally in the peripheral blood.;Nucleated red blood cell	Nucleated red blood cell	4104363	29208003
Anakinra	A recombinant human nonglycosylated interleukin-1 (IL-1) receptor antagonist with potential antineoplastic activity. Anakinra binds to the IL-1 receptor, thereby blocking the binding of the IL-1 to and activation of its receptor. Blockade of IL-1 activity may inhibit the cascade of downstream pro-angiogenic factors such as vascular endothelial cell growth factor, tumor necrosis factor-alpha, and …	Anakinra	4299459	385549000
mean corpuscular hemoglobin	The MCH is the average mass of hemoglobin per red blood cell in a sample of blood and is calculated by dividing the total mass of hemoglobin by the RBC count.	Erythrocyte mean corpuscular hemoglobin	40267643	103205003
Lung abscess	A circumscribed area of pus or necrotic debris in lung parenchyma, which leads to a cavity, and after formation of bronchopulmonary fistula, can manifest as an air-fluid level inside the cavity.;Lung abscess	Lung abscess	40316592	155618005
Nicht-invasive Beatmung	A type of mechanical ventilation procedure that uses a non-invasive means, such as a face mask or nasal mask, to deliver oxygenated air into the lungs.;CR_ICU_NonInvasive Dependence on non-invasive ventilation EC_Resp_NIV Intermittent non-invasive home mechanical ventilation (mask) NIV (with BIPAP) Non-invasive ventilation (e.g. BIPAP, CPAP)? PU_Ventilation_NIV;Non-invasive Ventilation Noninvasiv…	Non-invasive ventilation	3524568	226101000000101
Comment	A written explanation, observation or criticism added to textual material.;Comment	Comment	37045640	LP72293-1
bronchopneumonia	A pneumonia involving inflammation of lungs that begins in the terminal bronchioles, which become clogged with thick mucus that forms consolidated patches in adjacent lobules. It is caused by bacteria and viruses.;Lobular pnuemonia;Bronchopneumonia;LOBAR	Bronchopneumonia	40316518	155551009
Platelets.reticulated/100 platelets:NFr:Pt:Bld:Qn	;Young Cells	Platelets.reticulated/100 platelets	37039463	LP286846-3
Hospital	A medical organization at which sick or injured people are given clinical care;Hospital	Hospital	4318944	22232009
breast cancer	A thoracic cancer that originates in the mammary gland.;malignant disease: female breast;ON_Disease_BreastCancer	Breast cancer	42542145	572
Phoenix	Specific automated system of analysis for determining antimicrobial susceptibility developed by Becton Dickinson.;Phoenix	Phoenix	42075607	123425
Have Trouble Doing Regular Family Activities	A question about whether an individual has or had trouble doing all of the family activities that they want to do.;I have a hard time following all the activities I want to do with my family.	I have trouble doing all of the family activities that I want to do	1013305	LP189201-9
Catheter removal	;Catheter removal	Date catheter removal	1011883	LP156328-9	Please double check if they are the same
CD34 molecule	A protein that is a translation product of the human CD34 gene or a 1:1 ortholog thereof. It is a leukocyte membrane protein expressed specifically by lymphohematopoietic progenitor cells. It contains a single-pass transmembrane domain and that show distinct expression on early hematopoietic precursors and vascular-associated tissue. Acts as a scaffold that presents selectin carbohydrate ligands …	CD34	44817307	LP14625-5
erythrocytes in other fluid		Erythrocytes | Body Fluid	40797045	LP47778-3	Please double check
pupillary light reflex	A reflex that controls the diameter of the pupil, in response to the intensity (luminance) of light that falls on the retina of the eye, thereby assisting in adaptation to various levels of darkness and light, in addition to retinal sensitivity.	Pupillary light reflex decreased	42596627	313801000009102	not found
Study Phase	A stage in the sequence of activities in a clinical study.;Study phase	CT dual phase study of liver	4203986	438305004	not found
Good	Valuable or useful or agreeable or pleasing.;Good	Good	4047870	20572008
Gas panel:-:Pt:BldV:Qn	;venous	Gas	35622366	763824009	see 1014
vascular dementia	A dementia that involves impairments in cognitive function caused by problems in blood vessels that feed the brain.;Vascular dementia	Vascular dementia	443605	429998004
Urology	The medical specialty concerned with the study, diagnosis, and treatment of diseases of the genitourinary tract.;Urology	Urology	4215134	394612005
Other neurological symptoms	;Other neurological symptoms;UC_Symp_OtherNeuro;BL_Symp_OtherNeuro;CR_Symp_Otherneuro;CO_Symp_OtherNeuro	Other neurological conditions	36309562	LA28880-5
Discharge date	;discharge_date;Discharge date;Date of discharge (control)	Discharge date	1030452	LP72466-3
Lupus Anticoagulant Antibody	Antibodies directed against plasma proteins (such as beta-2-glycoprotein I, prothrombin, or annexin V) bound to anionic phospholipids. The anticoagulant blocks in vitro assembly of the prothrombinase complex, resulting in prolongation of in vitro clotting assays such as the activated partial thromboplastin time, the Russell viper venom time, and others. Paradoxical to these changes which suggest …	Lupus anticoagulant	4058477	16923002
Arrhythmia	Any cardiac rhythm other than the normal sinus rhythm. Such a rhythm may be either of sinus or ectopic origin and either regular or irregular. An arrhythmia may be due to a disturbance in impulse formation or conduction or both.;CO_Symp_NewCardiacArrhythmia Cardiac arrhythmia (disorder) RC_Symp_Arrhythmia;Cardiac arrhythmia	Arrhythmia	40455377	251151005
mean corpuscular hemoglobin concentration	The amount of hemoglobin in a given volume of packed red blood cells and is often calculated by dividing the hemoglobin concentration by the hematocrit.	Erythrocyte mean corpuscular hemoglobin concentration	40267644	103206002
Complement Decay-Accelerating Factor	Complement decay-accelerating factor (381 aa, ~41 kDa) is encoded by the human CD55 gene. This protein plays a role in the negative regulation of the complement cascade.	CD55	37060582	LP20103-5
Enzephalitis	A brain disease that is characterized as an acute inflammation of the brain with flu-like symptoms.;CO_Compli_MeningitisEnceph CR_Compli_MeningitisEnceph NE_Comorb_Encephalitis;Encephalitis (disorder) Encephalitis (disorder)	Encephalitis	378143	45170000
bronchus	Tubular structure in continuation with the trachea, serving as air passage. It terminates in the lung (terminal bronchiole).;Bronchial structure	Entire bronchus	4111458	181215002
Hospital Departments	Major administrative divisions of the hospital.;Discharging department;specialty_name_*	Hospital department	4113007	284548004
cardiomyopathy	A heart disease and a myopathy that is characterized by deterioration of the function of the heart muscle.;Cardiomyopathy	Cardiomyopathy	321319	85898001
Phosphatase	A class of enzymes that catalyze the removal of phosphate groups from their substrates.	Phosphatase	3517785	736208004
Have Trouble Doing Regular Leisure Activities with Others	A question about whether an individual has or had trouble doing all of their regular leisure activities with others.;I find it difficult to follow my regular leisure activities with others.;I have trouble doing all of my regular leisure activities with others	I have trouble doing all of my regular leisure activities with others	1012727	LP185807-7
Cerebral hemorrhage	Hemorrhage into the parenchyma of the brain.;CR_Compli_IntracerebBleed;NE_Comorb_HemStroke;hemorrhagic;CO_Compli_IntracerebBleed;Z.n. hemorrhagic stroke	Cerebral hemorrhage	376713	274100004
CD3 Complex	Consisting of cell surface type I membrane Delta, Epsilon, Gamma, Zeta, and Eta protein subunits with ITAM domains and noncovalently associated with the disulfide bound heterodimeric alpha/beta and gamma/delta TCR, the CD3 complex couples receptor antigen recognition to signal transduction pathways during T-cell activation. During TCR engagement with MHC-associated antigen on host cell surfaces a…	CD3	44817306	LP14624-8
Insulin	Insulin (51 aa, ; 6 kDa) is encoded by the human INS gene. This protein is involved in the direct regulation of glucose metabolism.;DB_Insulin_AdmissionDay;Insulin Guideline;DB_Insulin_AdmDay1Sober	Insulin	4285892	67866001
quantity	A quantity is an informational entity that gives the magnitude of a property.;std_quantity;quantity"@en	Quantity	4077689	246205007
Study on Hold	A clinical study status designating that an order has been issued to a study sponsor to delay a proposed investigation or to suspend an ongoing one. When a proposed study is placed on clinical hold, subjects may not be given the investigational product as part of the study. When an ongoing study is placed on clinical hold, no new subjects may be recruited to the study and placed on the investigat…	Radioisotope study of hematopoietic system	4222563	41842006	not found
Glucose:MCnc:Pt:Body fld:Qn	Measurement of glucose in several body fluids, namely blood, interstitial fluid, urine, cerebrospinal fluid, pleural fluid and ascitic fluid in appropriate clinical settings.	Glucose, body fluid, other than blood	2212357	82945
Granular Cast Measurement	The determination of the amount of granular casts present in a urine sample.	Granular	4050633	15933001	not found
vasopressin	A family of cyclic nonapeptide hormones found in most mammals. Synthesised in the hypothalamus and stored in the post-pituitary, vasopressins play a key role in homeostasis, particularly in regulating the body's water content. Together with the similar neuropeptide oxytocin, they are believed to influence social cognition and behaviour.;CO_Treat_Vasopressin;CR_Treat_Vasopressin	vasopressin	35195658	JMDC816
Urtica	Urtica is a genus of flowering plants in the family Urticaceae.;CM_Food_Urtica_During;CM_Food_Urtica_Before	Urtica incisa poisoning	4336231	86932005	not found
Multilobar lung infiltrate	;EC_LungUS_MultilobDistribution;Multilobular infiltrate (28d);Multilobular infiltrate	Multilobar lung infiltrate	42538950	8691000175105
Ustekinumab	An orally available, human, IgG1kappa, monoclonal antibody directed against the p40 protein subunit of both interleukin-12 (IL-12) and IL-23, with immunomodulating activity. Upon administration, ustekinumab binds to the p40 subunit of IL-12 and IL-23, blocking the binding of IL-12 and IL-23 to their interleukin receptors. This inhibits IL-12- and IL-23-mediated signaling and inhibits differentiat…	Ustekinumab	40481877	443465002
Null	A special value that may be stored in some database columns to represent an unknown, missing, not applicable, or undefined value.;NULL	Null	4080894	276727009
Discharge time	;Time of discharge from ICU;Time of discharge from KRH	Discharge time	46235136	75523-1
mean corpuscular volume	A measure of the average volume or size of a single red blood cell. It is derived by dividing the total volume of packed red blood cells by the total red blood cell count.;Erythrocyte mean corpuscular volume	Erythrocyte mean corpuscular volume	40267645	103207006
Lungenfibrose	An interstitial lung disease that is characterized by destruction, scarring, and thickening of the interstitial lung tissues and progressive pulmonary function loss in a restrictive pattern, has_symptom progressive shortness of breath, fatigue, and chronic cough, possibly has_material_basis_in exposure to certain chemicals, autoimmune conditions, and radiation.;Fibrosis of lung PU_Chronic_Pulmona…	Pulmonary fibrosis	40316587	155613001
Complete Blood Count	The calculation of the cellular elements of the blood, usually including cell counts for white and red blood cells and platelets.;Blood count	Complete blood count	4132152	26604007
calcium acetate	The calcium salt of acetic acid. It is used, commonly as a hydrate, to treat hyperphosphataemia (excess phosphate in the blood) in patients with kidney disease: the calcium ion combines with dietary phosphate to form (insoluble) calcium phosphate, which is excreted in the faeces.;Calcium acetate;Calcium actetate p.o.	Calcium acetate	4304166	387019008
emergency department	A department that is part of a healthcare provider organization and that specialzes in the care for undifferentiated and unscheduled patients with illnesses and injuries requiring immediate medical attention.	Emergency Department	45879101	LA10268-3
catecholamine	4-(2-Aminoethyl)pyrocatechol [4-(2-aminoethyl)benzene-1,2-diol] and derivatives formed by substitution.;Catecholamines	Catecholamine	4144689	34582008
Physical Therapist	An individual trained and certified to apply knowledge of the concepts, principles, and practices of physical therapy for the treatment or prevention of physical disability or disease. Physical therapist plans and carries out treatment utilizing therapeutic exercise, massage, and physical agents such as air, water, electricity, sound, and radiant energy; performs tests and measurements involving …	Physical therapist	46237762	LA22037-8
Steroid therapy (greater and equal 20mg prednisolone-equivalent/day greater than 14 days)	;Steroid therapy (>= 20mg prednisolone-equivalent/day > 14 days)	Greater than 0.0 and less than or equal to 0.1	35919038	3817@0.1	not found
neutropenia	A decrease in the number of neutrophils in the peripheral blood.;Neutropenia	Neutropenia	40301794	142928004
quetiapine	A dibenzothiazepine derivative with antipsychotic property. Quetiapine fumarate antagonizes serotonin activity mediated by 5-HT 1A and 5-HT2 receptors. With a lower affinity, this agent also reversibly binds to dopamine D1 and D2 receptors in the mesolimbic and mesocortical areas of the brain leading to decreased psychotic effects, such as hallucinations and delusions. In addition, quetiapine als…	Quetiapine	4304126	386850001
Subarachnoid hemorrhage	Hemorrhage occurring between the arachnoid mater and the pia mater.;NE_Comorb_SubBleeding	Subarachnoid hemorrhage	432923	21454007
Glucose:MCnc:Pt:Plr fld:Qn	Measurement of glucose in pleural fluid.	Glucose | Pleural fluid	40773453	LP43632-6
Granulocyte Count	The determination of the amount of granulocytes present in a sample.;Granulocyte Count	Granulocyte count	4041973	118138007
vasopressor agent therapy	Therapy using a substance used in the treatment of hypotension. A vasopressor agent increases reduced blood pressure.;LC_LiverFailure_Circulatory	Vasopressor therapy	3655896	870386000
Luteinizing hormone	A major gonadotropin secreted by the adenohypophysis (PITUITARY GLAND, ANTERIOR). Luteinizing hormone regulates steroid production by the interstitial cells of the TESTIS and the OVARY. The preovulatory LUTEINIZING HORMONE surge in females induces OVULATION, and subsequent LUTEINIZATION of the follicle. LUTEINIZING HORMONE consists of two noncovalently linked subunits, alpha and beta. Within a sp…	Luteinizing hormone	40342074	259348009
Use of de-escalation technique	Therapy de-escalation could simply be defined as the reduction of patient exposure to therapy and its adverse effects.	Use of de-escalation technique	46272642	711037002
Palpitations	A sensation that the heart is pounding or racing, which is a non-specific sign but may be a manifestation of arrhythmia.;BL_Symp_Palpitations;CO_Symp_Palpitations;UC_Symp_Palpitations;CR_Symp_Palpitations	Palpitations	315078	80313002
Mycobacterium	A genus of acid-fast Gram-positive, aerobic and nonmotile bacteria in the phylum Actinobacteria.;Mycobacteria	Mycobacterium	4348029	243368001
Canakinumab	A recombinant monoclonal antibody targeting human interleukin-1 beta (IL-1b), with anti-inflammatory and immunomodulating activities. Canakinumab binds IL-1b and prevents the binding of IL-1b to the IL-1 receptor and inhibits IL-1b-mediated signaling. This may suppress inflammatory responses mediated by IL-1b. IL-1b, a proinflammatory cytokine, plays a key role in inflammation.;Canakinumab;IM_Ant…	Canakinumab	44783979	698091001
Number of Hospitalization Days	The number of inpatient hospital days.;DAYS;Required hospitalization (____ days)	Required hospitalization (____ days)	45884342	LA19518-2
mean platelet volume	Measurement of the average size of the three dimensional space occupied by a blood platelet, a minute, irregularly shaped, disklike, non-nucleated cytoplasmic body found in blood that functions to promote blood clotting.;Mean Platelet Volume	Mean Platelet Volume	46256407	D063847
Disease Progression	A process that manifests as the worsening of a disease over time.;Disease progression	Disease progression	36311010	LA28309-5
Completely Resolved	A subjective response indicating that something has completely resolved.	Resolved	37109701	723506003	please double check
calcium channel blocker	One of a class of drugs that acts by selective inhibition of calcium influx through cell membranes or on the release and binding of calcium in intracellular pools.;CV_BL_drugs_CalciumChannel	Calcium channel blocker	42536005	734574004
ceftazidime	Ceftazidime is a third-generation cephalosporin antibiotic. Like other third-generation cephalosporins, it has broad spectrum activity against Gram-positive and Gram-negative bacteria. Unlike most third-generation agents, it is active against Pseudomonas aeruginosa, however it has weaker activity against Gram-positive microorganisms and is not used for such infections;Ceftazidim;ceftazidime;Cefta…	ceftazidime	40519804	323836005
Physician	A doctor; a person who has been educated, trained, and licensed to practice the art and science of medicine; a practitioner of medicine, as contrasted with a surgeon.;PHYSICIAN	Physician	4206451	309343006
I was afraid	;I have been afraid I was afraid	I am afraid of the dark	1007119	LP118141-3	not found
Chemotherapy induced neutropenia		Neutropenia due to and following chemotherapy	35624757	767658000
reaction description	Specific description of reaction to allergen (Skin eruptions, Upset stomach, etc.);std_reaction_description	Specimen description	4019497	115267000	not found
Subcutaneous Route of Administration	Drug administration beneath the skin. It provides for relatively slow, sustained release of the drug. The rate of absorption into the blood is perfusion-limited, proportional to the amount of drug at the site and can be enhanced by chemical or physical stimulation of blood flow. Subcutaneous administration minimizes the risks associated with intravascular injection: for subcutaneous infusions, ex…	Subcutaneous route of administration	45934623	160245
Glucose:MCnc:Pt:Urine:Qn	Measurement of glucose in urine.;BL_Urine_Glucose	Glucose | Urine	40773470	LP43854-6
Greater Than 0.1		Greater than one	764140	451231000124103	not found
venereology	A branch of medicine which deals with sexually transmitted disease.;venerology	Sexually transmitted diseases	45513052	A9...11	not found
Lymphocyte antigen CD20	Unglycosylated phosphoproteins expressed only on B-cells. They are regulators of transmembrane Ca2+ conductance and thought to play a role in B-cell activation and proliferation.	Lymphocyte antigen CD20	4221414	82753007
Use of inhaler only on demand	;PU_Inhaler_OnDemand	Demand	40457496	257790005	not found
Ground Glass Opacity	A CT scan finding in the lungs indicating the presence of hazy areas of attenuation in the air spaces. It is caused by interstitial fibrosis, alveolar collapse, edema, inflammation, or cancer with lepidic spread.;GROUND GLASS;BL_CT_GroundGlassOpacities;CO_CT_GroundGlassOpacities;CR_CT_GroundGlass;GROUND GLASS;UC_CT_GroundGlassOpacities;RC_CT_GroundGlassOpacities	Glass	4137286	32039001	not found
end date	An end date is a time instant pertaining to date of the end of a process.;Uterus (malignant) End;TIA (with serious residuals) End;Peripheral arterial occlusive disease End;Status post oesophageal variveal bleeding End;Neurological disease End #3;Neurological disease End;Breast (malignant) End;Other chronic disease End;Prostate (malignant) End;Pulmonary fibrosis End;Dermatomytosis End;Status post …	End date	764408	454551000124105
Myositis	A general term for inflammation of the muscles without respect to the underlying cause.;myositis;Myositis;NE_Comorb_Myositis	Myositis	73001	26889001
measurement method identifier	A measurement method identifier is a method identifier that identifies some plan specification of a measurement.	Template version identifier	4206108	437728003	not found
Lungenhochdruck/pulmonale Hypertonie	A hypertension characterized by an increase of blood pressure in the pulmonary artery, pulmonary vein or pulmonary capillaries.;PU_Chronic_PulmonaryHypert Pulmonary hypertension (disorder)	Pulmonary hypertension	4322024	70995007
Cognitive	Of or being or relating to or involving cognition.;NE_Prior_Cognitive	Cognitive discrimination	4206744	311718005	not found
Computed tomography results		Computed tomography	40308455	146281001	nto found
Insulin Lispro	A recombinant therapeutic agent which is chemically identical to or similar to endogenous human insulin. In lispro insulin, the amino acid proline at B-28 and the amino acid lysine at B-29 are reversed, resulting in the rapid dissolution of this insulin to a monomer that is absorbed rapidly after subcutaneous administration. Lispro insulin is equipotent to human insulin on a molar basis but its e…	Insulin Lispro	37485699	133107-64-9
cardiac arrest	A congestive heart failure characterized by a sudden stop in effective blood circulation due to the failure of the heart to contract effectively or at all.;Cardiac-respiratory arrest	cardiac arrest	321042	410429000
Pleural fluid: RBC's present		Pleural fluid: RBC's present	40312206	145197006
medical intervention	medical intervention is a planned process that has the goal of diagnosing, preventing or relieving illness or injury.;Intervention regime	Intervention Medical	2086552	KDC24631		please double check
ceftriaxone	A third-generation cephalosporin compound having 2-(2-amino-1,3-thiazol-4-yl)-2-(methoxyimino)acetylamino and [(2-methyl-5,6-dioxo-1,2,5,6-tetrahydro-1,2,4-triazin-3-yl)sulfanyl]methyl side-groups.;Ceftriaxone;Ceftriaxon i.v.	Ceftriaxone	4186990	372670001
Physician Assistant	A person trained and qualified to provide comprehensive diagnostic, preventive, and therapeutic medical care and services to patients under the guidance of the physician. A scope of physician assistant professional activity does not include the full range of interpretation of medical findings requiring the full professional background of the licensed physician. PAs are licensed by a state authori…	Physician Assistant	40493501	449161006
I was overwhelmed by my worries	;My worries are overwhelming me.	My worries overwhelmed me in past 7 days	1004947	LP103133-7		please double check
Influenza	An acute viral infection of the respiratory tract, occurring in isolated cases, in epidemics, or in pandemics; it is caused by serologically different strains of viruses (influenzaviruses) designated A, B, and C, has a 3-day incubation period, and usually lasts for 3 to 10 days. It is marked by inflammation of the nasal mucosa, pharynx, and conjunctiva; headache; myalgia; often fever, chills, and…	Influenza	4266367	6142004
CD4-CD8 Ratio	Ratio of T-lymphocytes that express the CD4 antigen to those that express the CD8 antigen. This value is commonly assessed in the diagnosis and staging of diseases affecting the immune systems including HIV infections.;CD4/CD8 Quotient (past 3-6 months before CAP);CD4/CD8 Quotient (at time of HIV diagnosis)	CD4-CD8 Ratio	45612221	D016516
real time reverse-transcription polymerase chain reaction assay	An assay that uses a reverse transcription step (an RNA strand is reverse transcribed into its DNA complement using the enzyme reverse transcriptase) before a PCR assay.	Amplification refractory mutation system polymerase chain reaction assay	3567231	382111000000104		not found
Subject Name	The name of the individual of interest.	Subject of information	4038964	131195008		not found
Grief Counseling	Grief counseling is psychotherapy intended to help people cope with loss of any form; this can include loss of a loved one to death or divorce, loss of a job, health status or home, etc.;DE_Involvement_GriefCounselling	Grieving counseling	4062349	171006007
Glucose:SCnc:Pt:Periton fld:Qn		Glucose | Peritoneal fluid	40776580	LP41772-2
Lymphocytes in bronchoalveolar lavage fluid		Bronchoalveolar lavage	37204340	782971002		not found
User ID	An identifier of a software end-user (typically a person). Identification number of user who created cohort	User choice	44804186	719261000000102		not found
Pulmonary Infiltrate	A finding indicating the presence of an inflammatory or neoplastic cellular infiltrate in the lung parenchyma.;Infiltrate (28d)	Pulmonary infiltrate	3468602	409609008
Number of Years of Education	The number of education years that a subject has competed.	Years of education	1015298	LP221513-7
medical history date	Patient-reported date for particular diagnosis;std_medical_history_date	Past medical history of	40295370	127452003		not found
Concept description	Description directly associated with the concept code in concept_id field from the RxNorm distribution.	Specimen description	4019497	115267000		not found
Insulin glargine	A recombinant human insulin analog with long-acting, blood glucose-lowering activity. Insulin glargine, like regular types of human insulin, regulates glucose metabolism by binding to insulin receptors on muscle and fat cells, thereby facilitating the cellular uptake of glucose. This lowers blood glucose levels. At the same time, insulin glargine inhibits the liver's conversion of stored glycogen…	Insulin glargine	4132020	411529005
Polymorphonuclear cells/100 leukocytes:NFr:Pt:Synv fld:Qn	;Polys	Polymorphonuclear cells/100 leukocytes in Synovial fluid	3006571	26522-3
calcium gluconate	The gluconate salt of calcium. An element or mineral necessary for normal nerve, muscle, and cardiac function, calcium as the gluconate salt helps to maintain calcium balance and prevent bone loss when taken orally. This agent may also be chemopreventive for colon and other cancers.;Calcium gluconate 10 % i.v.;Calcium Gluc 40gm	Calcium gluconate	4306740	387292008
cigarette	A processed material which is a small cylinder of finely cut tobacco leaves rolled in thin paper for smoking.;Cigarette	Cigarette	36716475	722496004
Vaccination: Against seasonal influenza within the last 12 months	Vaccination given against seasonal influenza within the last 12 months.;Vaccination: Against seasonal influenza within the last 12 months	Patient documented for the assessment for falls within last 12 months	2617536	G8055		not found
CD4-Nadir	Nadir CD4 count is the person's lowest CD4 count.;CD4-Nadir	CD4 percent count	4210858	313938009		not found
Regulative therapy	Stimulation or regulation therapies are old therapeutic procedures based on models reaching back to traditional medical faculties in ancient times and in the Middle Ages. The basic principle underlying all of these procedures is that stimulants applied in proper doses to the organism elicit counterregulation. The counterregulation stimulates 'self-healing processes' within the organism.;CM_Interv…	Therapy	4077953	276239002		not found
record id hash	Hashed value of admission-record identifier used in source system	Record ID section	1031005	LP73246-8		not found
Subject Status Domain	A subject domain utilized for the submission of information encompassing and representing data, vocabulary or records related to subject status.	Subject matter domain	1012400	LP174423-6		not found
Glucose:SCnc:Pt:Synv fld:Qn	Measurement of glucose in synovial fluid (moles/volume).	Glucose in synovial fluid	1012043	LP157272-8
erythromycin	Any of several wide-spectrum macrolide antibiotics obtained from actinomycete Saccharopolyspora erythraea (formerly known as Streptomyces erythraeus).;Erythromycin;Erythromycin (82A-E)	Erythromycin	4164059	372694001
cohort	a cohort is a study group population where the members are human beings which meet inclusion criteria and undergo a longitudinal design;v_cohort_patients	cohort	1147326	CDM382
vitamin	A biochemical role played by any micronutrient that is an organic compound. Vitamins are present in foods in small amounts and are essential to normal metabolism and biochemical functions, usually as coenzymes. The term \"vitamines\" (from vita + amines) was coined in 1912 by Casimir Funk, who believed that these compounds were amines.;CM_CIM_Vitamins_RC;CM_CIM_Vitamins_CR;CM_CIM_Vitamins_CO;CM_C…	Vitamin	4226989	87708000
MELD - Score	Model for End Stage Liver Disease (MELD) MELD score.;MELD Score.;LC_30Before_MELD;LC_Worst_MELD;LC_BL_MELD	Model for end-stage liver disease score	3046142	44760-7
Value	Numerical value of observation result;value;std_value	Value	32968	OMOP generated		Please double check
Reasons for treatment	;Consultation/Hospitalisation for	Reasons for treatment	4256917	408773008
Documentation	Systematic organization, storage, retrieval, and dissemination of specialized information, especially of a scientific or technical nature (From ALA Glossary of Library and Information Science, 1983). It often involves authenticating or validating information.;DOCUMENTATION;Type of documentation	documentation	45922104	159802
melanoma	A cell type cancer that has_material_basis_in abnormally proliferating cells derives_from melanocytes which are found in skin, the bowel and the eye.;ON_Disease_MalignMelan	melanoma	45610705	D008545
Number of months passed after allogeneic stem cell transplantation	;ON_SCT_Allogenic	Limbal stem cell transplantation	4265436	397554006		not found
Secukinumab	A recombinant human immunoglobulin G1 (IgG1) monoclonal antibody against the pro-inflammatory cytokine interleukin 17A (IL-17A; IL-17), with potential anti-inflammatory activity. Upon subcutaneous administration, secukinumab selectively targets and binds to IL-17A, thereby neutralizing the IL-17A protein. This prevents binding of IL-17A to the IL-17 receptor (IL-17R), and inhibits IL-17A/IL-17R-m…	Secukinumab	46270841	708822004
Potassium:SCnc:Pt:Body fld:Qn	Potassium ion concentration in body fluids	Potassium | Body Fluid	40784012	LP48906-9
calcium phosphate	A calcium salt composed of calcium and phosphate/diphosphate ions; present in milk and used for the mineralisation of calcified tissues.;Calcium phosphate product	Calcium phosphate	4185417	44044007
clarithromycin	The 6-O-methyl ether of erythromycin A, clarithromycin is a macrolide antibiotic used in the treatment of respiratory-tract, skin and soft-tissue infections. It is also used to eradicate Helicobacter pylori in the treatment of peptic ulcer disease. It prevents bacteria from growing by interfering with their protein synthesis.;Clarithromycin	clarithromycin	1750500	21212
Plateau pressure	Plateau pressure is the pressure in the lung after a certain volume is delivered into the lungs. This is measured by doing an inspiratory hold, which effectively eliminates any airway resistance.;Pplat end-inspiratory pressure	Plateau pressure	4139635	264907004
Always	At all times; on every occasion.;Always	Always	35815700	100301-4
Interferon	Human interferons have been classified into 3 groups: alpha, beta, and gamma. Both alpha- and beta-IFNs, previously designated type I, are acid-stable, but they differ immunologically and in regard to some biologic and physiochemical properties. The IFNs produced by virus-stimulated leukocytes (leukocyte IFNs) are predominantly of the alpha type. Those produced by lymphoblastoid cells are about 9…	Interferon	4170699	49327004
Churg-Strauss syndrome	A vasculitits that is systemic vasculitis realized as blood vessel inflammation and has_symptom asthma along with hay fever, rash and gastrointestinal bleeding.;Churg-Strauss-Vasculitis;RH_Disease_EGPA	Churg-Strauss Syndrome	45936370	121696
Rehabilitation Center	A healthcare facility designed for improving, maintaining, or restoring physical strength, cognition, or mobility.;Rehabilitation clinic	Vocational rehabilitation center	4300758	77500004		not found
Sublingual Route of Administration	Administration of a drug beneath the tongue. The route provides rapid absorption, the drug immediately enters the bloodstream without first passing through the intestinal wall and liver. However, most drugs cannot be taken this way because they may be absorbed incompletely or erratically.	Administration of substance via sublingual route	4202446	433066006
Glycoprotein IIb/IIIa Antagonist	A class of agents that act by selectively inhibiting glycoprotein IIb/IIIa with anticoagulant activity. Glycoprotein IIb/IIIa antagonists bind to and block the activation of the platelet-surface integrin glycoprotein IIb/IIIa, thus preventing the binding of fibrinogen and von Willebrand factor leading to the inhibition of platelet activation and aggregation.;CO_ThromboProph_GycoIIBIIIA;CR_Thrombo…	gp - Glycoprotein IIb/IIIa beta chain	3409369	88983000		not found
fast and power search cohorts criteria	;v_cohort_fast_search & v_cohort_power_search	Referred by search and rescue service	42689604	1066061000000102		not found
vitamin D	Vitamin D is a group of fat-soluble prohormones, which can be obtained from sun exposure, food and supplements. Vitamin D is biologically inactive and converted into the biologically active calcitriol via double hydroxylation in the body.;vitamin D;Vitamin D;BL_Treat_VitaminD;BL_Lab_VitaminD	vitamin D	19009405	11253
minimal inhibitory concentration	A scalar measurement datum that indicates the lowest concentration at which a specific compound significantly inhibits a process from occurring compared to in the absence of the compound.	Culture, Identification and Antibiotics Minimal Inhibitory Concentration	42359714	D5854		not found
essential tremor	A movement disorder that causes involuntary tremors, especially in the hands. It occurs alone without other neurological signs and symptoms.;Essential tremor	Essential tremor	376099	192839001
Number of months passed after autologous stem cell transplantation	;ON_SCT_Autologous	Limbal stem cell transplantation	4265436	397554006		not found
mercaptopurine	A member of the class of purines that is 6,7-dihydro-1H-purine carrying a thione group at position 6. An adenine analogue, it is used in the treatment of acute lymphocytic leukemia (ALL), chronic myeloid leukemia (CML), Crohn's disease, and ulcerative colitis.;MS_6mercaptopurine;IM_Chemo_6Mercaptopurine	mercaptopurine	1436650	103
Drainage of bladder	bladder emptying	Drainage of bladder	4170815	274423009
Demenz	A cognitive disorder resulting from a loss of brain function affecting memory, thinking, language, judgement and behavior.;BL_Comorb_Dementia Dementia (disorder) NE_DementiaSpecify NE_DementiaSpecifyOther	Dementia	4182210	52448006
Potassium:SCnc:Pt:Periton fld:Qn	Potassium concentration in ascitic fluid	Potassium | Peritoneal fluid	40778132	LP64849-0
candesartan	A benzimidazolecarboxylic acid that is 1H-benzimidazole-7-carboxylic acid substituted by an ethoxy group at position 2 and a ({2'-(1H-tetrazol-5-yl)[1,1'-biphenyl]-4-yl}methyl) group at position 1. It is a angiotensin receptor antagonist used for the treatment of hypertension.;Candesartan p.o.	Candesartan	4156717	372512008
clinical history of pneumonia	A clinical history in which there is a history of pneumonia.;Earlier pneumonia	H/O: pneumonia	4059910	161525004
Platelet Count	The determination of the number of platelets in a biospecimen.;Platelet Count;Platelet count	Platelet Count	45616850	D010976
Amber	A yellowish-orange color.;amber;Amber color	Amber	42060006	185088
Cigar	Date ceased smoking	Cigar	36716476	722497008
CD4-positive T-lymphocyte count	A quantification of CD4-positive T-lymphocytes in blood.;CD4 absolute (past 3-6 months before CAP);CD4+ T cells;HIV_CD4abs_BL;HIV_CD4abs_UC;HIV_CD4abs_CO;HIV_CD4abs_BeforeBL;HIV_CD4abs_RE;HIV_CD4abs_CR;CD4 absolute (at the time of HIV diagnosis)	Candida antigen T-lymphocyte stimulation	2212814	86361
Reintubation Procedure	Reintubation was defined as intubation after extubation of a patient who had been initially tracheal intubated under general anaesthesia or combined general and regional anaesthesia;CR_Reintubation	Sterilization procedure	45766058	703145006		not found
Substrate	Any chemical that can be modified or consumed during a chemical reaction or biological process.;Substrate	Substrate aversion	43021872	456863000		not found
HCG, Maternal Screen	Screening of Human chorionic gonadotropin (hCG) hormone produced by the placenta in blood. Levels in maternal blood rise for the first trimester of pregnancy and then decrease during the remainder of the pregnancy.;HCG, Maternal Screen	Second trimester penta maternal screen	4244429	59433001
seed cohort criteria	;v_cohort_seed	cohort	1147326	CDM382		not found
von Willebrand Factor	von Willebrand factor (2813 aa, ~309 kDa) is encoded by the human VWF gene. This protein is involved in platelet adhesion and blood coagulation.	von Willebrand factor	4056962	18288009
MIC value	The measured or quantified MIC;MICVALUE;MICLOWERLIMIT;MICUPPERLIMIT	MIC	35806430	30994
estradiol	A 3-hydroxy steroid that is estra-1,3,5(10)-triene substituted by hydroxy groups at positions 3 and 17.;Estradiol	Estradiol	4129580	126172005
Rhinorrhea	Increased discharge of mucus from the nose.;UC_Symp_RunnyNose;BL_Symp_RunnyNose;CR_Symp_RunnyNose;CO_Symp_RunnyNose	Rhinorrhea	957659	D000086722		not found
Vancomycin Resistant Enterococcus	A non-taxonomic grouping of enterococcus species that are resistant to vancomycin antibiotics through alteration of the peptidoglycan synthesis pathway.;BL_KnownColonization_VRE;BL_KnownColonization_VRELTd;Enterococcus faecium, Vancomycin-resistant (VRE)	Vancomycin resistant Enterococcus	4034133	113727004		not found
Nocardia	A genus of Gram-positive, catalase-positive, rod-shaped bacteria in the phylum Actinobacteria.;Nocardia	Nocardia	4245771	59674005
mesothelial cell	A flattened epithelial cell of mesenchymal origin that lines the serous cavity.;Mesothelial cells;Mesothelial Cell	Mesothelial cell	4244102	58966000
Drinking	The consumption of liquids.;Drinking	Drinking	4149875	30953006
Koronare Herzerkrankung (KHK)	An artery disease that is characterized by plaque building up along the inner walls of the arteries of the heart resulting in a narrowing of the arteries and a reduced blood supply to the cardiac muscles.;BL_Comorb_CoronaryArteryDisease Coronary arteriosclerosis (disorder);Coronary arteriosclerosis Coronary disease Coronary heart disease	Coronary Heart Disease	45924516	119816
Integrin Alpha-E	Integrin alpha-E (1179 aa, ~130 kDa) is encoded by the human ITGAE gene. This protein plays a role in cell adhesion and may be involved in activation of intestinal intraepithelial lymphocytes.	Integrin	35630160	9532501000001107		not found
Procalcitonin (PCT) (highest)	;Procalcitonin (PCT) (highest);CO_Lab_PCT;CR_Lab_PCT;RC_Lab_PCT;UC_Lab_PCT	Procalcitonin (PCT)	40757108	84145		please recheck
carbamazepine	A dibenzoazepine that is 5H-dibenzo[b,f]azepine carrying a carbamoyl substituent at the azepine nitrogen, used as an anticonvulsant.;Carbamazepine	Carbamazepine	4306720	387222003
colon cancer	A colorectal cancer that is located_in the colon.	colon cancer	45877391	LA10537-1
Platelet Distribution Width	A measurement of the range of platelet sizes in a blood specimen.;Platelet distribution width;Platelet distribution	Platelet distribution width	40332934	165559009
Cigarillo	A small cigar similar in size to a cigarette. Unlike a cigarette, a cigarillo is wrapped in whole-leaf tobacco.	Camarillo	42062561	112575		not found
CD4 T Cell to Lymphocyte Ratio Measurement	CD4 count in relation to other immune cells. The determination of the ratio of CD4 T cells compared to lymphocytes present in a sample. The measurement may be expressed as a ratio or percentage.;CD4 relative (at the time of HIV diagnosis) HIV_CD4rel_BL HIV_CD4rel_BeforeBL HIV_CD4rel_CO HIV_CD4rel_CR HIV_CD4rel_RE HIV_CD4rel_UC;CD4 percentage	CD4 T lymphocyte deficiency	4231976	406565005		not found
Relavant ischemia	;CMR_Assess_RelIschemia	Ischemia	4200991	52674009
rectum	the terminal portion of the intestinal tube, terminating with the anus;Rectum;[site of MRE colonization] Rectal	Rectum	35916393	Rectum
Sucrose hemolysis test	The sugar-water hemolysis test is a blood test to detect fragile red blood cells. It does this by testing how well they withstand swelling in a sugar (sucrose) solution.	Sucrose hemolysis test	4016940	104150001
Group ID	A sequence of characters that represents a particular group.;GROUPID;TK_RG_GROUP_ID	ID	46237496	LA19256-9		not found
HCG, Urine, Qualitative	The hCG urine test is a qualitative test to detect the presence of hCG hormone in urine.;HCG, Urine, Qualitative	Calcium, urine, qualitative	4216642	39762009		not found
ethanol	;Ethanol	Ethanol	45958436	4337011000001103
Immunoglobulin A	IgA is the immunoglobulin subclass that is associated with antibody-mediated mucosal immunity. It is secreted as dimers into the mucosa and is the most effective isotype at fixing complement by the alternative pathway, even though it lacks the ability to fix complement by the classical pathway. There are two subtypes in the human - IgA1 and IgA2.;Immunoglobulin A;UC_IgA_positive;CO_IgA_positive;C…	Immunoglobulin A	4262243	46046006
Confirmed	Made certain as to truth, accuracy, validity, availability.;Confirmed	Confirmed	45882665	LA15290-2
laboratory test	A measurement assay that has as input a patient-derived specimen, and as output a result that represents a quality of the specimen.	Colorimetric laboratory test	4034850	15220000
Vascular Access Device Placement	A procedure that involves the insertion of a catheter in a blood vessel. It is used in patients who require prolonged treatments (e.g., chemotherapy) or infusion of nutritional substances.;arterial access;Art. Access	Vascular stent placement catheter	45764238	700865002		not found
Duration of inpatient stay	The duration of a single episode of hospitalization calculated by subtracting day of admission from day of discharge.;Duration of inpatient stay	Duration of inpatient stay	40317308	152026009
metamyelocyte	A eosinophil precursor in the granulocytic series, being a cell intermediate in development between a myelocyte and a band form cell. The nucleus becomes indented where the indentation is smaller than half the distance to the farthest nuclear margin; chromatin becomes coarse and clumped; specific granules predominate while primary granules are rare.;Metamyelocyte;Metamyelocytes	Metamyelocyte	4307366	83321009
Ixekizumab	Ixekizumab is FDA-indicated for the adult treatment of moderate to severe plaque psoriasis.;Ixekizumab;MS_Ixekizumab;IM_Antibod_Ixekizumab	Ixekizumab	37110021	724037000
Lungenarterienembolie	An embolus (that is, an abnormal particle circulating in the blood) located in the pulmonary artery and thereby blocking blood circulation to the lung. Usually the embolus is a blood clot that has developed in an extremity (for instance, a deep venous thrombosis), detached, and traveled through the circulation before becoming trapped in the pulmonary artery.;CO_Compli_PulmEmboli CR_Compli_PulmEmb…	Pulmonary embolism	440417	59282003
number of treatments	A count of the number of instances of a treatment.;AP_NumberOfTreatments	Number of treatments	35942079	1520@001-998
Integrin Alpha-X	Integrin alpha-X (1163 aa, ~128 kDa) is encoded by the human ITGAX gene. This protein is involved in cell-matrix interactions and integrin signaling.	Integrin	35630160	9532501000001107		not found
Protein C, functional assay		Protein C, functional assay	4095691	26300008
Entire lung (body structure)	Respiration organ that develops as an outpocketing of the esophagus.;Lung;TX_Organ_Lung	Entire lung	4111459	181216001
carbapenem	An organic heterobicyclic compound that consists of (5R)-1-azabicyclo[3.2.0]hept-2-ene bearing a 7-keto substituent. The parent of the class of carbapenems.;CO_AB_Carbapenem;CR_AB_Carbapenem;UC_AB_Carba;RC_AB_Carbapenem	Carbapenem	4245120	396345004
Platelet Membrane Glycoprotein IIb	Platelet membrane glycoprotein IIb is an integrin alpha subunit that heterodimerizes with INTEGRIN BETA3 to form PLATELET GLYCOPROTEIN GPIIB-IIIA COMPLEX. It is synthesized as a single polypeptide chain which is then postranslationally cleaved and processed into two disulfide-linked subunits of approximately 18 and 110 kDa in size.	Platelet Membrane Glycoprotein IIb	4257264	N0000171314
von Willebrand Factor Activity Measurement	The determination of the amount of the biological activity of von Willebrand factor in a sample.	Von Willebrand factor activity measurement	4287766	397617007
Parenteral Nutrition	The administering of nutrients for assimilation and utilization by a patient who cannot maintain adequate nutrition by enteral feeding alone. Nutrients are administered by a route other than the alimentary canal (e.g., intravenously, subcutaneously).;Parenteral nutrition;Total parenteral nutrition;Nutrition parenteral: additives	Parenteral nutrition	40322549	151306000
Lactate:MCnc:Pt:CSF:Qn	CSF lactate levels.;Lactate concentration;Lactate [Mass/volume] in Cerebral spinal fluid	Lactate | Cerebral spinal fluid	40797081	LP48124-9
Remaining	Enduring or persisting; residual, left over or behind.;Remaining	Remaining testis removal	40307128	149744002		not found
CD4 molecule	A protein that is a translation product of the human CD4 gene or a 1:1 ortholog thereof. CD4 is an accessory protein for MHC class-II antigen/T-cell receptor interaction. It is the primary receptor for HIV-1. CD4 has four immunoglobulin-like domains in its extracellular region that share the same structure, but can differ in sequence.;Absolute CD4 Count	Cluster of differentiation antigen 4	3397615	24655002		Cluster of differentiation antigen 4
red blood cell distribution width	Measurement of the variation in red blood cell size. It is calculated by dividing the standard deviation of mean corpuscular volume by the mean corpuscular volume and multiplying by 100.	Red blood cell distribution width	37397924	993501000000105
Sulfated DHEA Measurement	The determination of the amount of sulfated dehydroepiandrosterone (DHEA) present in a sample.	Sulfated monosaccharide	45769402	708047003		Dehydroepiandrosterone sulfate measurement
Group name	User-entered name of cohort created in Cohort Discovery;TK_RG_GROUP_NAME	Group	4085977	246261001		not found
Macrocytic Red Blood Cell	An abnormally large red blood cell occurring mainly in anemias (as pernicious anemia), also called megalocyte. Lack of vitamin B12 and folic acid could also cause macrocytes.	RBC - red blood cell clumping	4013250	165493006		not found
Vascular Surgery	A surgical specialty that focuses on diagnosis and management of disorders of the arterial, venous and lymphatic systems, other than the intracranial vessels and the heart.;Vascular Surgery	Vascular Surgery	38004496	77
Glasgow Coma Score verbal response subscore	The scale that assess patients based on verbal response which can describe the extent of impaired consciousness in all types of acute medical and trauma patients.;Verbal response	Glasgow Coma Score verbal response subscore	4084912	281397008
ethylenediaminetetraacetic acid	A chelating agent that sequesters a variety of polyvalent cations such as CALCIUM. It is used in pharmaceutical manufacturing and as a food additive.	Non-evacuated blood collection tube, sodium ethylenediaminetetraacetic acid/sodium fluoride	3449840	702286000		EDTA
congenital heart defect	A congenital heart defect is a problem with the structure of the heart.	Complex congenital heart defect	764796	63191000119107		Heart Defects, Congenital
Non-nucleoside Reverse Transcriptase Inhibitor	A substance structurally unlike a nucleoside molecule that is capable of inhibiting the function of a reverse transcriptase. These compounds do not bind to the active site of the polymerase but in a less conserved pocket near the active site, causing a distortion in the shape of the active site and resulting in inhibition of enzymatic function, chain termination, and inhibition of viral replicati…	Non-nucleoside reverse transcriptase inhibitors	21603172	J05AG
metformin	A member of the class of guanidines that is biguanide the carrying two methyl substituents at position 1.;Metformin;DB_Treat_Metfor	Metformin	4159323	372567009
Number of treatments over days	;AP_NumberOfTreatments_OverDays	Number of treatments	35942079	1520@001-998		not found
Carotisstenose	Narrowing of the carotid arteries.;Carotid artery stenosis (disorder) Internal carotid artery stenosis > 50 % NE_Cerebrovas_Stenosis;Carotid artery stenosis	Carotid artery stenosis	442615	64586002		Carotid artery stenosis
Drug Incompatibility	The quality of not being miscible with another given substance without a chemical change. One drug is not of suitable composition to be combined or mixed with another agent or substance. The incompatibility usually results in an undesirable reaction, including chemical alteration or destruction.;Incompatible	Rhesus incompatibility reaction	40410230	213327000		not found
Intensive Care Delirium Screening Checklist	It is the checklist of items based on DSM criteria and features of delirium for the detection of delirium in the intensive care unit	Intensive Care	32037	OMOP4822460		not found
Protein S, functional assay	Functional assays measure only Free [physiologically-active] Protein S.	Protein S, functional assay	4315019	86908003
Darm	__	Darm Enzym	40803752	OMOP2001714		intestine
carbon dioxide	A one-carbon compound with formula CO2 in which the carbon is attached to each oxygen atom by a double bond. A colourless, odourless gas under normal conditions, it is produced during respiration by all animals, fungi and microorganisms that depend directly or indirectly on living or decaying plants for food.	carbon dioxide; inhalant	21605287	V03AN02		Carbon dioxide
Platelet clumps	Platelet clumping occurs when the blood platelets responsible for coagulation stick to one another to form clusters. The presence of platelet clumping has no clinical consequences other than preventing instruments from properly counting blood platelets.	Platelet clumps	4047066	134204007
warfarin	A racemate comprising equal amounts of (R)- and (S)-warfarin. Extensively used as both an anticoagulant drug and as a pesticide against rats and mice.;CR_ThromboProph_WarfarinMarc;UC_ThromboProph_WarfarinMarcumar;CO_ThromboProph_WarfarinMarcumar;NE_Cerebrovas_Treat_Warfarin	warfarin	1310149	11289
CD57 Antigen	A carbohydrate molecule that contains a sulfoglucuronyl residue and found predominantly on the surface of natural killer cells. It is involved in the modulation of cell-cell and cell-matrix interactions.	Lymphocyte positive for CD57 antigen	4024256	116855000		Antigens, CD57
Renal Epithelial Cells Measurement	The determination of the amount of renal epithelial cells present in a sample.The determination of the amount of renal epithelial cells present in a sample.;Renal Epithelial Cells	Epithelial cells present	4097753	250441008		not found
relapse	A disease stage which is preceded by a remission and characterized by the return of a manifestation of a disease.;NE_MS_Relapse;Relapse treatment for multiple sclerosis in the last three months	Relapse	45918245	160033
Sulfonamide Anti-Infective Agent	A class of natural or synthetic sulfanilamide derivatives with antibacterial activity. Sulfonamides are structural analogs of para-aminobenzoic acid (essential for microbial folate synthesis). Sulfonamides inhibit bacterial metabolism by competing with PABA for dihydropteroate synthase, thereby resulting in disruption of folic acid metabolism and ultimately DNA synthesis.	Sulfonamide	4334051	N0000175880
HIV Antibody	Produced by B-cells, human immunodeficiency virus (HIV) antibodies reacts with HIV antigens. HIV is a virus which affects white blood cells and eventually destroys the body's natural ability to fight infections.;HIV Antibody	HIV 1/2 antibody assay	40268984	104333007		HIV ANTIBODY
Macroprolactin	Macroprolactin is a non-bioactive prolactin isoform usually composed of a prolactin monomer and an IgG molecule having a prolonged clearance rate similar to that of immunoglobulins. This isoform is clinically non-reactive but it interferes with immunological assays used for the detection of prolactin.	Macroprolactin	4236134	406508009
daptomycin	A polypeptide comprising N-decanoyltryptophan, asparagine, aspartic acid, threonine, glycine, ornithine, aspartic acid, D-alanine, aspartic acid, glycine, D-serine, threo-3-methylglutamic acid and 3-anthraniloylalanine (also known as kynurinine) coupled in sequence and lactonised by condensation of the carboxylic acid group of the 3-anthraniloylalanine with the alcohol group of the threonine resi…	daptomycin	1786617	22299
Vedolizumab	A recombinant humanized immunoglobulin G1 (IgG1) monoclonal antibody directed against the human lymphocyte Peyer's patch adhesion molecule 1 (LPAM-1; alpha4beta7; a4b7), with immunomodulating, anti-inflammatory, and potential antineoplastic activities. Upon administration, vedolizumab selectively binds to integrin a4b7 and prevents the binding of a4b7, expressed on the surface of a subset of T-ly…	Vedolizumab	709999	80280
explanted date	Date on which the implant was removed;explanted_date	Date	4256607	410671006		not found
Nontuberculous Mycobacteria	So-called atypical species of the genus Mycobacterium that do not cause tuberculosis.;NTM (nontuberculous mycobacteria)	Mycobacteria	3217672	243368001		Mycobacterium, non-TB
methadone	A racemate comprising equimolar amounts of dextromethadone and levomethadone. It is a opioid analgesic which is used as a painkiller and as a substitute for heroin in the treatment of heroin addiction.;Methadone;https://bio.scai.fraunhofer.de/ontology/GECCO_#Methadone:SCnc:Pt:Urine:Qn	methadone	1103640	6813
Zinc	A metallic element of atomic number 30 and atomic weight 65.38. It is a necessary trace element in the diet, forming an essential part of many enzymes, and playing an important role in protein synthesis and in cell division. Zinc deficiency is associated with anemia, short stature, hypogonadism, impaired wound healing, and geophagia. It is known by the symbol zn.;Zinc"@en;Product containing zinc …	Zinc	4313014	86739005
Rheumatoide Arthritis	An arthritis that is an autoimmune disease which attacks healthy cells and tissue located_in joint.;RH_Disease_RheumatoidArthritis Rheumatoid arthritis (disorder)	Arthritis	4291025	3723001		Rheumatoid arthritis
Drug Interactions	The action of a drug that may affect the activity, metabolism, or toxicity of another drug.	VA Drug Interactions	4352941	N0000020090		Drug Interactions
Intensive care unit admission date	;Date of admission to the ITS	Intensive care unit (ICU) admission date	36661745	LP418851-4
Numeric Rating Scale	A psychometric response scale to assess subjective characteristics or symptoms, which relies upon a scale of numeric result values in between two fixed end-points.	Itch Numeric Rating Scale	581368	Itch NRS		not found
Protein electrophoresis, CSF	Evaluate protein composition of cerebrospinal fluid (CSF);Protein fractions panel:-:Pt:CSF:Qn	Protein electrophoresis, CSF	4298703	77161005
cardiac index	A calculated measurement in which the cardiac output is divided by the weight of the body, and the result presented as a ratio, fraction, quotient or percentage.;Cardiac index;Cardiac Index	Cardiac index	4208254	54993008
Ammonium Biurate Crystals Measurement	The determination of the amount of ammonium biurate crystals present in a sample.	Ammonium biurate crystal in urine	42593371	280641000009101		not found
Hydroxychloroquin	An aminoquinoline that is chloroquine in which one of the N-ethyl groups is hydroxylated at position 2. An antimalarial with properties similar to chloroquine that acts against erythrocytic forms of malarial parasites, it is mainly used as the sulfate salt for the treatment of lupus erythematosus, rheumatoid arthritis, and light-sensitive skin eruptions.;CO_Treat_Hydroxychloroquine CR_Treat_Hydro…	Hydroxychloroquine retinopathy screening	37208409	1104901000000103		hydroxychloroquine
Renal replacement therapy - Arrangements		Renal replacement	4163566	398887003		not found
CD59 Glycoprotein	CD59 glycoprotein (128 aa, ~14 kDa) is encoded by the human CD59 gene. This protein is involved in the inhibition of the assembly of the membrane attack complex in the complement cascade.	CD59	37068035	LP285248-3
relapsing polychondritis	A chondromalacia that is characterized by recurrent inflammation of cartilage and other tissues throughout the body.;RH_Disease_RelapsingPoly	Relapsing polychondritis	4216873	72275000
HIV mother to child transmission	The process of transmission of HIV infection from mother to child during pregnancy, birth or breastfeeding.	Preventing Mother to Child Transmission Visit	45918485	160528		not fuond
Tidal Volume	The volume of air moved into and out of the lungs during breathing at rest.;tidal volumes;Tidal Volume;Tidal volume;Tidal volume exsp. actual (ml)	Tidal Volume	45613339	D013990
Venous Pressure	The blood pressure in the veins. It is usually measured to assess the filling pressure to the heart ventricle.;RRT - pVenous	Venous pressure	4090818	252076005
Confusion Assessment Method for the Intensive Care Unit	CAM-ICU is an adaptation of the Confusion Assessment Method by Inouye (1990), the most widely used instrument for diagnosing delirium.;Confusion Assessment Method short version score	Confusion Assessment Method short version score	42539072	736537001		not fuond
decreased circulating C-reactive protein level	abnormal reduction of the plasma protein that circulates in increased amounts during inflammation or after tissue damage and binds to phosphocholine expressed on the surface of dead or dying cells, including all types of pneumococci, in order to activate the complement system via the C1Q complex	C-reactive protein level	3475595	55235003		not fuond
export	A translocation that one interactor exports from one location;Export Blood / Secretions Export Enteral Export Enteral Probe (ml) Export Urine Export urine (ml);Total export	Export	42066102	188356
water	An oxygen hydride consisting of an oxygen atom that is covalently bonded to two hydrogen atoms.;Water;water	water	19010309	11295
Aspergillus antigen	Polysaccharides or glycoproteins of the cell wall, which are produced during active fungal growth of Aspergillus.;https://bio.scai.fraunhofer.de/ontology/GECCO_#Aspergillus_antigen_in_BAL;https://bio.scai.fraunhofer.de/ontology/GECCO_#Aspergillus_antigen_in_serum	Aspergillus antigen level	44790036	222231000000103		not found
methemoglobin	A hemoprotein that is the ferric (Fe(3+)) form of hemoglobin.;Methemoglobin	Methemoglobin	4101120	27840003
Meningitis	A central nervous system disease that is characterized by an inflammation of the pia-arachnoid meninges. It can be caused by growth of bacteria, fungi, or parasites within the subarachnoid space or by the growth of bacteria or viruses within the meningeal or ependymal cells.;CO_Compli_MeningitisEnceph CR_Compli_MeningitisEnceph Meningitis (disorder) NE_Comorb_Meningitis;'Meningitis (disorder)'	Meningitis	435785	7180009
Drug Intolerance	Hypersensitivity resulting in an adverse reaction upon exposure to a drug	Drug Intolerance	45929041	141746
Interleukin-1	Interleukin-1 (endogenous pyrogen), produced primarily by monocytes, is an important pro-inflammatory cytokine that mediates the acute phase host response. The biologic activities of IL1 are properties of a protein derived from a larger precursor. Inflammation causes induction of COX2, leading to release of prostanoids, which sensitize peripheral nociceptor terminals and produce local pain hypers…	Interleukin-1	4178276	50762005
Pulmonary sign AND/OR symptom	;RH_Orgaman_Pulmonal	Pulmonary sign AND/OR symptom	4023992	106058008
Entire liver (body structure)	An exocrine gland which secretes bile and functions in metabolism of protein and carbohydrate and fat, synthesizes substances involved in the clotting of the blood, synthesizes vitamin A, detoxifies poisonous substances, stores glycogen, and breaks down worn-out erythrocytes;Liver;TX_Organ_Liver	Entire liver	4108406	181268008
cardiac tamponade	A pericardial effusion in which fluid accumulates in the pericardium (the sac in which the heart is enclosed) and the pericardial spaces fills up faster than the pericardial sac can stretch.;Cardiac tamponade	Cardiac tamponade	318450	35304003
Amorphous Crystal Measurement	The determination of the amount of amorphous crystals present in a sample.;Amorphous Crystals	Amorphous urinary sediment	4009579	102847000		not found
Blood Gas Analysis	Measurement of oxygen and carbon dioxide in the blood.;Blood gas analysis;BGA M4	Blood gas analysis	4081838	278297009
Renal replacement therapy - Base		Renal replacement	4163566	398887003
CD8-Positive T-Lymphocytes	A critical subpopulation of regulatory T-lymphocytes involved in MHC Class I-restricted interactions. They include both cytotoxic T-lymphocytes ( T-LYMPHOCYTES, CYTOTOXIC) and CD8+ suppressor T-lymphocytes.;Absolute CD8 Count	Lymphocytes	36309122	LA28286-5		not found
Herzrhythmusstörungen	Any disturbances of the normal rhythmic beating of the heart or myocardial contraction. Cardiac arrhythmias can be classified by the abnormalities in heart rate, disorders of electrical impulse generation, or impulse conduction.;Kardiale Arrhythmie, nicht näher bezeichnet	Neonatal cardiac dysrhythmia	37092578	P29.1		Arrhythmia
resistance to drug	A protective resistance that mitigates the damaging effects of a drug.	Resistance to antineoplastic drug	36715097	720580006		not found
Supine Position	A posterior recumbent body position whereby the person lies on its back and faces upward.;supine position	Supine Position	45611019	D016683
HIV viral load	Viral load is the term used to describe the amount of HIV in your blood.;HIV viral load (during CAP);HIV_ViralLoad_BeforeBL;HIV_ViralLoad_CR;HIV_ViralLoad_UC;HIV_ViralLoad_RE;HIV viral load (past 3-6 months before CAP);HIV_ViralLoad_BL;HIV_ViralLoad_CO	HIV viral load	40313288	145436008
Has antiretroviral therapy been changed / been started during the course of SARS-CoV-2 infection?	;Has antiretroviral therapy been changed / been started during the course of SARS-CoV-2 infection?;HIV_ARTChanged	Has there been renovation in your home during the past 12 months	1006165	LP114672-1		not found
Mandatory tidal volume	;Mandatory minute ventilation	Mandatory tidal volume	4353946	250817000
extract date	The date the record was calculated;extract_date	desert date extract	43533034	1428855		not found
Venous oxygen saturation	Venous oxygen saturation (SvO2) is a measure of the oxygen content of the blood returning to the right side of the heart after perfusing the entire body.	Venous oxygen saturation	40483108	442349007
decreased circulating lactate level	reduced amount of lactate in the blood which is produced from pyruvate by lactate dehydrogenase	Decreased corticosterone level	4036176	131087007		not found
Nurse Practitioner	A registered nurse (RN) with advanced training in diagnosing and treating illness. NPs are master's degree prepared health experts that focus on helping patients achieve total health and prevent disease. NPs focus on disease prevention, wellness, and patient education. NPs prescribe medications, treat illness, and perform physical examinations. NPs can function independently of physician interven…	Nurse Practitioner	38004487	50
Schlafapnoe	An intermittent cessation of airflow at the mouth and nose during sleep. Apneas of at least 10 seconds are considered important, but persons with sleep apnea may have apneas of 20 seconds to up to 2 or 3 minutes. Patients may have up to 15 events per hour of sleep.;Sleep apnea (disorder)	Sleep apnoea	37083474	G47.3
Drug Manufacturer	Company which produced immunization drug;std_manufacturer	Ma = Manufacturer	45881950	LA14207-7		not found
Interleukin-2	Interleukin-2 (153 aa, ; 18 kDa) is encoded by the human IL2 gene. This protein is involved in T-cell proliferation, leukocyte stimulation and immune responses.	Interleukin-2	4286329	68945006
Entire pancreas (body structure)	An endoderm derived structure that produces precursors of digestive enzymes and blood glucose regulating enzymes;Entire pancreas (body structure);TX_Organ_Pancreas	Entire pancreas	4109743	181277001
carotid artery disease	A non-neoplastic or neoplastic disorder affecting the carotid artery.;BL_Comorb_CarotidArtDisease	carotid artery disease	45934856	155442
Amount contrast agent in mL	;Amount contrast agent in mL;CMR_Contrast_Amount	Paramagnetic Contrast Agent	40219638	N0000180184		not found
Arterial Blood Gas Measurement	Measures the acidity (pH) and the levels of oxygen, carbon dioxide, and bicarbonate in the blood.;arterial	Arterial blood gas analysis	40558914	390355006
Renal replacement therapy - Device		Renal replacement	4163566	398887003		not found
CD8-positive T-lymphocyte count	A quantification of CD8-positive T-lymphocytes in blood.;CD8 absolute (past 3-6 months before CAP);HIV_CD8abs_UC;CD8+ T cells;HIV_CD8abs_RE;HIV_CD8abs_CO;HIV_CD8abs_BeforeBL;CD8 absolute (at the time of HIV diagnosis);HIV_CD8abs_CR;HIV_CD8abs_BL	Candida antigen T-lymphocyte stimulation	4097914	252346007		not found
Darunavir	An N,N-disubstituted benzenesulfonamide bearing an unsubstituted amino group at the 4-position, used for the treatment of HIV infection. A second-generation HIV protease inhibitor, darunavir was designed to form robust interactions with the protease enzyme from many strains of HIV, including those from treatment-experienced patients with multiple resistance mutations to other protease inhibitors.…	Darunavir	4308166	423888002
resistant antimicrobial phenotype	A bacterial strain is said to be resistant to a given antibiotic when it is inhibited in vitro by a concentration of this drug that is associated with a high likelihood of therapeutic failure.	Infection resistant to antimicrobial drug	37398744	1034461000000106		not found
Supranuclear gaze palsy	A supranuclear gaze palsy is an inability to look in a particular direction as a result of cerebral impairment. There is a loss of the voluntary aspect of eye movements, but, as the brainstem is still intact, all the reflex conjugate eye movements are normal.;NE_Symp_Impariment_SupranucUnkn;NE_Symp_Impariment_Supranuc_CR;NE_Symp_Impariment_Supranuc_UC;NE_Symp_Impariment_SupranucNo;NE_Symp_Imparim…	Supranuclear gaze palsy	4221473	420675003
HLA-DR Antigen Type	The determination of the amount of human leukocyte antigen, class II, antigen-D-related (HLA-DR), present in a sample.	Human leukocyte antigen type	4266818	397918000		HLA-DR antigen
Has insulin treatment been used before SARS-CoV-2 detection?	;Has insulin treatment been used before SARS-CoV-2 detection?;DB_Insulin	The current treatment has been going on for too long without success	1018276	LP268372-2		not found
methotrexate	An antimetabolite and antifolate agent with antineoplastic and immunosuppressant activities. Methotrexate binds to and inhibits the enzyme dihydrofolate reductase, resulting in inhibition of purine nucleotide and thymidylate synthesis and, subsequently, inhibition of DNA and RNA syntheses. Methotrexate also exhibits potent immunosuppressant activity although the mechanism(s) of actions is unclear…	Methotrexate	759662	80204
Manual Entry	Recording of data by a human operator, including manual transcription of electronic data.	Manual entry	35820575	100260-2
Conjunctival swab	;BL_SiteFirstDiag_ConjunctSwab	Conjunctival swab	4119507	258498002
RNA-directed RNA polymerase (SARS-CoV-2)	An ORF1ab proteolytic cleavage product (SARS-CoV-2) that is the central portion produced by the enzymatic action of 3CL-PRO proteinase (nsp5) when it cleaves the precursor replicase polyprotein 1ab (SARS-CoV-2) between residues 4392-4393 and 5324-5325.;BL_PCR_RdrpGene	RNA-directed RNA polymerase	4184502	43751004
Ventilation cycle time	;ASB ramp time (s)	Ventilation cycle time	4108449	250818005
dermatomyositis	A myositis that results_in inflammation located_in muscle or located_in skin where a skin rash is often seen prior to the onset of muscle weakness. The disease may result from either a viral infection or an autoimmune reaction.;Dermatomytosis;RH_Disease_Dermatomyositis	Dermatomyositis	40320285	156456005
polymerase chain reaction	PCR is the process in which a DNA polymerase is used to amplify a piece of DNA by in vitro enzymatic replication. As PCR progresses, the DNA thus generated is itself used as a template for replication. This sets in motion a chain reaction in which the DNA template is exponentially amplified.;CO_TypeViroTest_PCR;RC_TypeViroTest_PCR;CR_TypeViroTest_PCR;BL_TypeViroTest_PCR;COVID-19 PCR performed?;UC…	Pneumocystis polymerase chain reaction	37392287	1002151000000102		Polymerase chain reaction
eye	An organ that detects light.;UC_SitesViro_Eyes;CO_SitesViro_Eyes;RC_SitesViro_Eyes;CR_SitesViro_Eyes	Eye	777400	EYE
Mental disorder (disorder)	A disorder characterized by behavioral and/or psychological abnormalities, often accompanied by physical symptoms. The symptoms may cause clinically significant distress or impairment in social and occupational areas of functioning. Representative examples include anxiety disorders, cognitive disorders, mood disorders and schizophrenia.;Psychiatric disorder	Mental disorder	432586	74732009
Drug declined by patient	;PATIENT_DECLINED;Patient_Declined	Drug declined by patient	4082396	182895007
Interleukin-2 Receptor	A heterotrimeric protein found on the cell surface of immune cells that binds to interleukin-2. This receptor is comprised of alpha, beta and gamma subunits; the alpha and beta subunits bind interleukin-2 while the downstream ligand-dependent signaling is mediated by the gamma subunit.	Interleukin-2 Receptor alpha Subunit	4319373	N0000175275		Interleukin-2 receptor
Pleural fluid protein content measurement		Pleural fluid protein content	40312197	145189004		Pleural fluid protein content measurement
Amphetamine in urine	Detection of amphetamine or its metabolites in urine.;Amphetamine|Pt|Urine;Amphetamine Screen, Urine	Amphetamine in urine	4076931	275773002
Renal replacement therapy - Heating		Renal replacement	4163566	398887003		not found
CD8 T Cell to Lymphocyte Ratio Measurement	The determination of the ratio of CD8 T cells compared to lymphocytes present in a sample. The measurement may be expressed as a ratio or percentage.;CD8 relative (past 3-6 months before CAP);HIV_CD8rel_CO;HIV_CD8rel_UC;HIV_CD8rel_CR;CD8 relative (at the time of HIV diagnosis);HIV_CD8rel_BeforeBL;HIV_CD8rel_BL;HIV_CD8rel_RE	Red blood cell 6-methylmercaptopurine:6-thioguanine ratio measurement	45770645	932671000000101		not found
Lopinavir und Ritonavir	A fixed combination of two protease inhibitors, lopinavir and ritonavir, used to treat human immunodeficiency virus (HIV) infection. The ritonavir in the combination drug increases the concentration and biological half-life of lopinavir but is not present in sufficient concentration to act as a protease inhibitor.;Lopinavir and Ritonavir;UC_Treat_LopinavirRitonavir;CO_Treat_LopinavirRitonavir;CR_…	lopinavir and ritonavir; oral	43534798	J05AR10		LOPINAVIR AND RITONAVIR
respiratory quotient	The respiratory quotient (or RQ or respiratory coefficient), is a dimensionless number used in calculations of basal metabolic rate (BMR) when estimated from carbon dioxide production. Such measurements, like measurements of oxygen uptake, are forms of indirect calorimetry.;Respiratory Quotient	Respiratory quotient	40330650	165111003
Supraventricular tachycardia	Supraventricular tachycardia (SVT) is an abnormally increased heart rate (over 100 beats per minute at rest) with origin above the level of the ventricles.;Supraventricular or ventricular tachycardia (arrhythmias)	Supraventricular tachycardia	4275423	6456007
metoprolol	A propanolamine that is 1-(propan-2-ylamino)propan-2-ol substituted by a 4-(2-methoxyethyl)phenoxy group at position 1.;Metoprolol;Metoprolol p.o.	Metoprolol	4187584	372826007
Measurement of gentamicin peak concentration	Measurement of the maximum (or peak) serum concentration that a drug (gentamicin) achieves in a specified compartment or test area of the body after the drug has been administered and before the administration of a second dose.	Measurement of gentamicin peak concentration	40482286	442200002
Constipation	Infrequent or difficult evacuation of feces.	Constipation care	4305269	389082000		Constipation
fairly	;fairly	Fairly easy	35818787	100341-3		not found
diagnosis at discharge	A diagnosis that is documented during the discharge process.;Main discharge diagnosis available;Main discharge diagnosis (text)	Medication education at discharge	764368	454101000124104		not found
SARS-CoV-2 PCR Test Result	The outcome of SARS-CoV-2 polymerase chain reaction testing.	Patient informed - test result	4012816	165355002		not found
Immunoglobulin G	An immunoglobulin isotype (subclass) that characterizes secondary immune responses. This isotype is further broken down into several smaller subclasses (IgG1, IgG2a, IgG2b, IgG3 in the mouse; IgG1-4 in the human), and each subclass is differentially synthesized and secreted into the serum upon differential immune stimuli.;Immunoglobulin G;CO_IgG_positive;RC_IgG_positive;BL_igG_positive;CR_IgG_pos…	Immunoglobulin G	4104804	29246005
Obesity	Accumulation of substantial excess body fat.;Obesity	Obesity	40321249	154776002
Tacrolimus	A macrolide isolated from Streptomyces tsukubaensis. Tacrolimus binds to the FKBP-12 protein and forms a complex with calcium-dependent proteins, thereby inhibiting calcineurin phosphatase activity and resulting in decreased cytokine production. This agent exhibits potent immunosuppressive activity in vivo and prevents the activation of T-lymphocytes in response to antigenic or mitogenic stimulat…	Tacrolimus	2212132	80197
Entire kidney (body structure)	A paired organ of the urinary tract which has the production of urine as its primary function.;Kidney;TX_Organ_Kidney;Zustand nach Nierentransplantation	Entire kidney	4056077	181414000
cefazolin	A first-generation cephalosporin compound having [(5-methyl-1,3,4-thiadiazol-2-yl)sulfanyl]methyl and (1H-tetrazol-1-ylacetyl)amino side-groups at positions 3 and 7 respectively.;cefazolin;Cefazolin	cefazolin	1771162	2180
Pleural thickening	An increase in the thickness of the pleura, generally related to scarring of the pleural tissue.;EC_LungUS_ThickenedPleural	Pleural thickening (machine translation)	1415875	J92.901
Ampicillin	A broad-spectrum, semi-synthetic, beta-lactam penicillin antibiotic with bactericidal activity. Ampicillin binds to and inactivates penicillin-binding proteins (PBP) located on the inner membrane of the bacterial cell wall. Inactivation of PBPs interferes with the cross-linkage of peptidoglycan chains necessary for bacterial cell wall strength and rigidity. This interrupts bacterial cell wall syn…	Ampicillin	45957829	3512711000001106
atazanavir	A heavily substituted carbohydrazide that is an antiretroviral drug of the protease inhibitor (PI) class used to treat infection of human immunodeficiency virus (HIV).;UC_Treat_Atazanavir;CO_Treat_Atazanavir;CR_Treat_Atazanavir	Atazanavir	4186117	413592000
Renal replacement therapy - Laboratory		Renal replacement	4163566	398887003		not found
Tocilizumab	A recombinant, humanized IgG1 monoclonal antibody directed against the interleukin-6 receptor (IL-6R) with immunosuppressant activity. Tocilizumab targets and binds to both the soluble form of IL-6R (sIL-6R) and the membrane-bound form (mIL-6R), thereby blocking the binding of IL-6 to its receptor. This prevents IL-6-mediated signaling. IL-6, a pro-inflammatory cytokine that plays an important ro…	Tocilizumab	40480263	444648007
respiratory symptom	A medical symptom primarily affecting the respiratory system.;LC_ReasonConsult_RespSymp	Psychogenic respiratory symptom	44805880	819101000000108		respiratory symptom
Radiography, Abdominal	Radiographic visualization of the body between the thorax and the pelvis, i.e., within the peritoneal cavity.	Radiography, Abdominal	45619297	D011860
Surgical Procedure	A diagnostic or treatment procedure performed by manual and/or instrumental means, often involving an incision and the removal or replacement of a diseased organ or tissue; of or relating to or involving or used in surgery or requiring or amenable to treatment by surgery.	Minor Surgical Procedure	45912238	1933		surgical procedure
Haemophilus	A genus of Gram-negative, pleomorphic, coccobacilli bacteria belonging to the Proteobacteria phylum.	Haemophilus haemoglobinophilus	4216410	72339004		Haemophilus
Partial Pressure Arterial Oxygen to Fraction Inspired Oxygen Ratio Measurement after first intubation	;CR_Ventilation_Pao2Fio2First	Partial pressure arterial oxygen/fraction inspired oxygen ratio	3448769	438173002		not found
Interleukin-2 Receptor Subunit Alpha	Interleukin-2 receptor subunit alpha (272 aa, ~31 kDa) is encoded by the human IL2RA gene. This protein plays a role in interleukin-2-dependent signaling.;https://loinc.org/76039-7	Interleukin-2 receptor	4008899	112119008		Interleukin-2 Receptor alpha Subunit
Manual Therapy	A physical treatment primarily used to treat musculoskeletal pain and disability through physical manipulation of the body.;CM_Intervention_ManualTherapy	Manual Therapy Techniques Treatment of Integumentary System - Whole Body	2796793	F07H7ZZ		Manual Therapy
Consulting Physician	A physician that has expertise in a specific medical disciple that can offer expertise or advice to other physicians and healthcare providers.;Physician letters / DRG report;Physician order Patient fixation;Physician's letter Internal transfer M	Physician	32577	OMOP4822444		not found
Ventilation frequency after first intubation	;CR_Ventilation_FrequencyFirst	High frequency jet ventilation	4055377	243154003		not found
dioxygen	The common allotrope of elemental oxygen on Earth, O2, is generally known as oxygen, but may be called dioxygen, diatomic oxygen, molecular oxygen, or oxygen gas to distinguish it from the element itself and from the triatomic allotrope ozone, O3;EC_HFNC_O2;Required O2	percent oxygen	9230	%{oxygen}		Molecular oxygen
Immunoglobulin M	The major immunoglobulin secreted during a primary immune response. IgM binds with low affinity but high avidity (multiple binding sites) because it not only occurs as monomers but also as pentamers and hexamers.;Immunoglobulin M;igmvalue	Immunoglobulin M	4326103	74889000
Obesity Hypoventilation Syndrome	Hypoventilation syndrome in very obese persons with excessive adipose tissue around the abdomen and diaphragm is characterized by diminished to absent ventilatory chemoresponsiveness; chronic hypoxia; hypercapnia; polycythemia; and long periods of sleep during day and night (hypersomnolence). It is a condition often related to obstructive sleep apnea but can occur separately.;Obesity hypoventilat…	Obesity hypoventilation syndrome	45459860	C38y011
African	Includes individuals that either self-report or have been described as African, but there was not sufficient information to allow classification as African American, AfroCaribbean or Sub-Saharan African.;African	African	38003600	3.03
cefepime	A cephalosporin bearing (1-methylpyrrolidinium-1-yl)methyl and (2Z)-2-(2-amino-1,3-thiazol-4-yl)-2-(methoxyimino)acetamido groups at positions 3 and 7, respectively, of the cephem skeleton.;Cefepim	cefepime	1748975	20481
Pneumococcal vaccine administered or previously received	;Has the patient already received pneumococcal vaccine?	Pneumococcal vaccine administered or previously received	40664822	G8864
Renal replacement therapy - Medication		Renal replacement	4163566	398887003		not found
COPD exacerbation within the last 12 months	An acute worsening of dyspnea and other symptoms (e.g., increased sputum and mucus production and/or purulence, and/or coughing and wheezing) within the last 12 months.;COPD exacerbation within the last 12 months	Decreased weight within the last 2 weeks	1016795	LP253526-0		not found
Sarilumab	A recombinant, human immunoglobulin (IgG) monoclonal antibody targeting the interleukin 6 receptor (IL-6R), with potential anti-inflammatory activity. Upon intravenous administration of sarilumab, this agent targets and binds to both soluble IL-6 receptor (sIL-6R) and membrane-bound IL-6 receptor (mIL-6R). This inhibits the binding of the pro-inﬂammatory cytokine IL-6 to the IL-6 receptor (IL-6R)…	Sarilumab	42536416	735231009
Radiotherapy (in the last 3 months)	;ON_Therapy_Radio3Mth	Last took within the past 3 months	45884607	LA15132-6		not found
familial Mediterranean fever	An autoimmune disease characterized by recurrent episodes of fever and acute inflammation of the membranes lining the abdomen, joints and lungs; that has_material_basis_in mutations in the MEFV gene, which encodes the protein pyrin.;RH_Disease_FamilialMediterranean	Pericarditis co-occurrent and due to familial Mediterranean fever	3337222	111301006		familial Mediterranean fever
Symptom Onset	The point at which the symptoms began or were first noted.;When did the patient first experience symptoms?;Time of symptom onset	Time of symptom onset	4226277	405795006		not found
respiratory tract	Anatomical structure that is part of the respiratory system. In mammals consists of upper and lower tracts;[site of MRE colonization] Respiratory tract	Respiratory tract	911887	Z88
Haemophilus influenzae	A species of facultatively anaerobic or aerobic, Gram negative, rod shaped bacteria assigned to the phylum Proteobacteria. This species is nonmotile, catalase and oxidase positive, porphyrin negative, requires both X and V factors to grow in culture, and may be encapsulated or nonencapsulated. H. influenzae is an opportunistic pathogen causing a wide variety of infections including osteomyelitis,…	Haemophilus influenzae	36287599	stof02340
Has the CMR procedure been completed?	;Has the CMR procedure been completed?;CMR_ProcedureCompleted	Own child has been fostered	4079613	183433004		not found
Interleukin 6 receptor antagonist	;UC_Treat_IL6RecAnt	Interleukin 6 receptor antagonist	37204991	784016000
Contact Date	date of interaction with the patient or patient's record;contact_date	Date last contact	1030378	LP72362-4		not found
Marijuana	Any part of, or extract from, the female hemp plant Cannabis sativa. Marijuana contains cannabinoids, substances with hallucinogenic, psychoactive, and addictive properties. This agent has potential use for treating cancer pain and cachexia.;Marijuana	Marijuana	36310337	LA28638-7
Ventilator	A medical device that facilitates breathing.;Ventilator;Ventilator No	Ventilator	45768197	706172005
Amylase	Amylase is an enzyme which helps digest glycogen and starch. It is produced mainly in the pancreas and salivary glands.;Amylase;https://bio.scai.fraunhofer.de/ontology/GECCO_#Amylase:CCnc:Pt:Synv_fld:Qn;https://bio.scai.fraunhofer.de/ontology/GECCO_#Amylase:CCnc:Pt:Periton_fld:Qn;https://bio.scai.fraunhofer.de/ontology/GECCO_#Amylase:CCnc:Pt:Plr_fld:Qn;https://bio.scai.fraunhofer.de/ontology/GECC…	Amylase	2212212	82150
Staining of Sputum for Pneumocystis	A simple and noninvasive procedure for Pneumocystis jirovecii pneumonia (PCP) diagnosis, in which the specimen used is induced sputum. The specimen is stained with either Giemsa, silver stain or toluidine blue. Alternatively, an indirect immunofluorescent stain using monoclonal antibodies can be used.	Pneumocystis	4019006	115987006		Pneumocystis sputum stain method
OSAS	A disorder characterized by recurrent episodic disruptions of breathing during sleep. It is caused by the intermittent relaxation of pharyngeal muscles leading to the narrowing or complete blockage of the upper airway. This results in compensatory arousal from sleep to breathe again. An anatomically narrow airway from body habitus or enlarged pharyngeal structures may also predispose to obstructi…	OSS	4119358	258333005		Obstructive sleep apnea syndrome
Duration of renal replacement therapy		Duration of therapy	4129945	261773006		not found
cefixime	A third-generation cephalosporin antibiotic bearing vinyl and (2Z)-2-(2-amino-1,3-thiazol-4-yl)-2-[(carboxymethoxy)imino]acetamido groups at positions 3 and 7, respectively, of the cephem skeleton. It is used in the treatment of gonorrhoea, tonsilitis, pharyngitis, bronchitis, and urinary tract infections.;Cefixim	cefixime	1796435	25033
Poikilocytosis	The presence of abnormally shaped erythrocytes.;Poikilocytosis	Poikilocytosis	4013532	165479004
CSF RBC Count	The number of erythrocytes in the cerebrospinal fluid sample.	RBC count raised	40301249	142835008		not found
Acetylsalicylsäure		Acetylsalicylsyre	35803779	3706		acetylsalicylic acid
Famotidine	A propanimidamide and histamine H2-receptor antagonist with antacid activity. As a competitive inhibitor of histamine H2-receptors located on the basolateral membrane of the parietal cell, famotidine reduces basal and nocturnal gastric acid secretion, resulting in a reduction in gastric volume, acidity, and amount of gastric acid released in response to various stimuli.;famotidine,Famotidine (Pep…	Famotidine	4306718	387211002
Synchronized intermittent mandatory ventilation	Synchronized intermittent mandatory ventilation is a ventilator mode that enables partial mechanical assistance. This ventilator mode will provide a set number of breaths at a fixed tidal volume, but a patient can trigger a spontaneous breath with the volume determined by patient effort.;Synchronized intermittent mandatory ventilation;EC_Ventilation_BIPAPSIMV	Synchronized intermittent mandatory ventilation	4245036	59427005
rhythmic process	Any process pertinent to the generation and maintenance of rhythms in the physiology of an organism.;Rhythmic;Rhythm / SM;Rhythm	Rhythmic	36309227	LA28148-7		not found
Haemophilus parainfluenzae	A species of facultatively anaerobic, Gram negative, coccobacilli shaped bacteria assigned to the phylum Proteobacteria. This species is oxidase, urease and porphyrin positive, can grow in culture with V factor alone, and requires putrescines for growth in culture. H. parainfluenzae is a commensal organism of the oral cavity and pharynx but may become pathogenic in immunocompromised individuals o…	Haemophilus parainfluenzae	4197565	51593004
Has the insulin scheme been changed at the time of SARS-CoV-2 detection (+/- 48 h)?	;Has the insulin scheme been changed at the time of SARS-CoV-2 detection (+/- 48 h)?;DB_Insulin_Change	Has this itchy rash cleared completely at any time during the last 12 months	1006511	LP116187-8		not found
Fibrin degradation products	Fibrin degradation products, also known as fibrin split products, are components of the blood produced by clot degeneration.;Fibrin Degradation Products	Fibrin degradation products	40772865	LP21409-5
Interlobular septal thickening	Presence of thickening of the interlobular septa of the lungs as seen on a CT scan.;RC_CT_InterlobSeptalThick;CO_CT_InterlobSeptalThick;CR_CT_InterlobSeptalThick;UC_CT_InterlobSeptalThick;BL_CT_InterlobSeptalThick	Entire interlobular vein of kidney	4169097	4888005		not found
Continous positive airway pressure and assistend spontaneous breathing	The CPAP + ASB mode is used exclusively on patients with adequate spontaneous breathing. In principle, the pressure is set at the end of expiration (PEEP).;EC_Ventilation_CPAPASB	Continuous positive airway pressure titration	40488354	446573003		not found
Massive	;massively	Massive	4187231	46998006
Ventilator delivered tidal volume	The volume delivered by the ventilator in each breath in assist control.;Tidal volume (breath volume)during pressure-controlled or volume-controlled ventilation.	Tidal volume	4029625	13621006		Ventilator delivered tidal volume
Stem Cell Transplantation	The transfer of STEM CELLS from one individual to another within the same species (TRANSPLANTATION, HOMOLOGOUS) or between species (XENOTRANSPLANTATION), or transfer within the same individual (TRANSPLANTATION, AUTOLOGOUS). The source and location of the stem cells determines their potency or pluripotency to differentiate into various cell types.;Stem cell transplantation;BL_Comorb_StemCellTranspl	Peripheral Blood Stem Cell Transplantation	45614806	D036102		not found
dobutamine	A catecholamine that is 4-(3-aminobutyl)phenol in which one of the hydrogens attached to the nitrogen is substituted by a 2-(3,4-dihydroxyphenyl)ethyl group. A beta1-adrenergic receptor agonist that has cardiac stimulant action without evoking vasoconstriction or tachycardia, it is used as the hydrochloride to increase the contractility of the heart in the management of acute heart failure.;Dobut…	Dobutamine	4306699	387145002
Anaerobic Bacteria	Any bacteria that does not require oxygen to grow or respirate.;Anaerobier	Anaerobic bacteria	4241214	59343002
erythrocyte	A red blood cell. In mammals, mature erythrocytes are biconcave disks containing hemoglobin whose function is to transport oxygen.;Erythrozytes;https://bio.scai.fraunhofer.de/ontology/GECCO_#erythrocytes_in_other_fluid;https://bio.scai.fraunhofer.de/ontology/GECCO_#Erythrocytes:NCnc:Pt:Periton_fld:Qn;https://bio.scai.fraunhofer.de/ontology/GECCO_#Synovial_fluid_red_blood_cells;https://bio.scai.fr…	Erythrocyte	4218976	41898006
Loss of appetite (finding)	A reduced desire to eat.;Loss of appetite	Loss of appetite	442165	79890006
Obinutuzumab	A glycoengineered, humanized IgG1 monoclonal antibody with potential antineoplastic activity. Obinutuzumab, a third generation type II anti-CD20 antibody, selectivity binds to the extracellular domain of the human CD20 antigen on malignant human B cells. The Fc region carbohydrates of the antibody, enriched in bisected non-fucosylated glycosylation variants, contribute to its higher binding affin…	Obinutuzumab	46271994	710287009
Anti-Infective Agents	Substances that prevent infectious agents or organisms from spreading or kill infectious agents in order to prevent the spread of infection.	Anti-infective overdose	4179011	296529003		Anti-infective Agent
Environmental allergy	An allergy to a substance other than a drug or a food. E.g. Latex, pollen, etc.;Environmental allergy	Environmental allergy	4144450	426232007
cefotaxime	A cephalosporin compound having acetoxymethyl and [2-(2-amino-1,3-thiazol-4-yl)-2-(methoxyimino)acetyl]amino side groups.;Cefotaxim	cefotaxime	1774470	2186
CSF WBC	White blood cells that are in cerebrospinal fluid (CSF).	Yes, CSF WBC count elevated	45879693	LA21252-4		not found
Renin	Renin (406 aa, ~45 kDa) is encoded by the human REN gene. This protein plays a role in activation of angiotensin.;Renin	Renin	2212564	84244
Corticosteroide	A natural or synthetic analogue of the hormones secreted by the adrenal gland.;Corticosteroid;NE_MS_BL_TreatImm_LowCorticSter;TX_TreatChange_Corticosteroid;TX_Treat_BL_Corticosteroids	Corticosteroid series	4114845	255877006		Corticosteroid
Reptilase time Tilt tube (PPP control) [Time]		Reptilase time	4013122	103853006		not found
Syndecan-1	Syndecan-1 (310 aa, ~32 kDa) is encoded by the human SDC1 gene. This protein is involved in the mediation of cell adhesion, signaling and cytoskeletal organization.	Syndecan-1	4317583	N0000175236
fat-soluble vitamin	A vitamin that is soluble in fat solvents and oils (lipo-soluble). Fat-soluble vitamins include vitamins A, D, E, K, F. Absorbed with ingested dietary fat, fat-soluble vitamins are stored in moderate amounts from the gastrointestinal tract. Present in minute amounts in various foods, these vitamins are essential to maintaining normal metabolism and biochemical functions; fat malabsorption may res…	Fat-soluble vitamin	4149174	35733004
ribavirin	A 1-ribosyltriazole that is the 1-ribofuranosyl derivative of 1,2,4-triazole-3-carboxamide. A synthetic guanosine analogue, it is an inhibitor of HCV polymerase and possesses a broad spectrum of activity against DNA and RNA viruses.;UC_Treat_Ribavirin;CO_Treat_Ribavirin;Ribavrin TX;CR_Treat_Ribavirin	Ribavirin	45958466	4396611000001101
midazolam	An imidazobenzodiazepine that is 4H-imidazo[1,5-a][1,4]benzodiazepine which is substituted by a methyl, 2-fluorophenyl and chloro groups at positions 1, 6 and 8, respectively.;Midazolam;Midazolam i.v.;Midazolam 5 mg nasal	Midazolam	4162411	373476007
Internal Medicine	A medical specialty concerned with the diagnosis of diseases of the internal organs and non-surgical treatments.;Internal Medicine;Internal medicine	Internal Medicine	38004456	11
Mean inspiratory airway pressure	During positive pressure ventilation of a passive subject, mean airway pressure is the pressure measured at the airway opening, averaged over the entire ventilatory cycle.;Mean Airway Pressure;Pmean Actual;Pmean:;mean airway pressure	Mean inspiratory airway pressure	44782824	698821009
Continuous Glucose Monitoring System	A system that uses a sensor under the skin to monitor glucose levels at regular intervals, providing real-time, or near real-time, glucose information.	Point-of-care blood glucose continuous monitoring system	45758824	463729000		not found
Localization	The process of determining or marking the location or site of a lesion or disease.;Localization	Localization - action	4107450	257880008
Superinfection	A frequent complication of drug therapy for microbial infection. It may result from opportunistic colonization following immunosuppression by the primary pathogen and can be influenced by the time interval between infections, microbial physiology, or host resistance. Experimental challenge and in vitro models are sometimes used in virulence and infectivity studies.;Super-infections;CR_Superinf_Pr…	Hepatitis D Superinfection of Hepatitis B Carrier	45939632	138819		superinfection
nitrite	The nitrogen oxoanion formed by loss of a proton from nitrous acid.;Nitrite;Nitrite measurement	Nitrite measurement	4017899	104831003		not found
Obstetrics and Gynecology	A medical specialty concerned with the female reproductive organs in their pregnant and non-pregnant states.;Obstetrics and Gynecology	Obstetrics and Gynecology	1034612	LP97127-2
Assessments of the cardiac MRI		Cardiac MRI	3525917	270681000000104		not found
Dust mite allergy	Hypersensitivity in form of an adverse immune reaction against dust mites.	House dust mite allergy	45496777	H171.16		not found
cefotiam	A cephalosporin with ({1-[2-(dimethylamino)ethyl]-1H-tetrazol-5-yl}sulfanyl)methyl and (2-amino-1,3-thiazol-4-yl)acetamido substituents at positions 3 and 7, respectively, of the cephem skeleton. A third generation beta-lactam cephalosporin antibiotic, it is active against a broad spectrum of both Gram positive and Gram negative bacteria.;Cefotiam	Cefotiam	4228288	421700007
Polatuzumab Vedotin	An antibody-drug conjugate (ADC) composed of a monoclonal antibody directed against B-cell antigen receptor complex-associated protein beta chain (CD79B) conjugated, via a protease-cleavable peptide linker, to monomethyl auristatin E (MMAE), an auristatin derivative and a potent microtubule inhibitor, with potential antineoplastic activity. Upon administration, the monoclonal antibody moiety of p…	polatuzumab vedotin	1396729	2174090
Reptilase Time Measurement	A measurement of the time it takes a plasma sample to clot after adding the snake venom enzyme batroxobin (reptilase). This procedure can be used to detect deficiencies or abnormalities in fibrinogen and this enzyme is resistant to both endogenous thrombin inhibitors and heparin.	Reptilase time | Control | Coagulation	37056194	LP394429-7		not found
Ja	Observed to be or have been pregnant.;For women: Currently pregnant	Chlamydia trachomatis, serotype Ja	40483612	442505006		Yes
rifampicin	A member of the class of rifamycins that is a a semisynthetic antibiotic derived from Amycolatopsis rifamycinica (previously known as Amycolatopsis mediterranei and Streptomyces mediterranei).;Rifampicin (82A-RA)	Rifampicin	45957875	3541411000001104
Synovial fluid protein		Synovial fluid	4246175	6085005		not found
fatty liver disease	A lipid storage disease characterized by the accumulation of large vacuoles of triglyceride fat in liver cells via the process of steatosis.	Non-alcoholic fatty liver disease without non-alcoholic steatohepatitis	36716710	722866000		not found
Hafnia alvei	A species of facultatively anaerobic, Gram negative, rod shaped bacteria assigned to the phylum Proteobacteria. This species is oxidase negative, and ferments glucose, mannitol, and arabinose. H. alvei is found in water, soil and foods, is part of the gastrointestinal flora and is rarely pathogenic owing to the expression of few virulence factors.;Hafnia alvei	Hafnia alvei	4295899	76694001
1 year risk	Value between 0 and 1 representing calculated probability of this patient developing hypertension in an 1 year period	QStroke 10 year risk of stroke calculator	44810809	870631000000105		not found
anemia	A hematopoietic system disease that is characterized by a decrease in the normal number of red blood cells.	Regenerative anemia	4019001	115963009		anemia
ANTIINFEKTIVA/ANTISEPTIKA IN KOMBINATION MIT CORTICOSTEROIDEN	Any of naturally occurring compounds and synthetic analogues, based on the cyclopenta[a]phenanthrene carbon skeleton, partially or completely hydrogenated; there are usually methyl groups at C-10 and C-13, and often an alkyl group at C-17. By extension, one or more bond scissions, ring expansions and/or ring contractions of the skeleton may have occurred. Natural steroids are derived biogenetical…	Pulmonary haemorrhage originating in the perinatal period	37092552	P26		not found
double-sided	;double-sided;Double-sided (28d)	EMS double-sided adhesive strip	3592128	1489601000001107		not found
Ventricular arrhythmia	A disorder characterized by an electrocardiographic finding of an atypical cardiac rhythm resulting from a pathologic process in the cardiac ventricles.;CMR_Indik_VentiArrhyth	Ventricular arrhythmia	4185572	44103008
CMV (cytomegaly virus) PCR from blood	;CMV (cytomegaly virus) PCR from blood;cmvbloodcnt	PCR	42530785	LA26418-6		not found
Occult Blood	Chemical, spectroscopic, or microscopic detection of extremely small amounts of blood.	Occult Blood	45619205	D009780
Bacterial Infection	An acute infectious disorder that is caused by gram positive or gram negative bacteria; representative examples include pneumococcal, streptococcal, salmonella, and meningeal infections.	Anaerobic Bacterial Infection	45956684	148017		Bacterial Infection
Pulmonary Compliance	A measure of the lung's ability to stretch and expand, either statically, the change in volume for a given applied pressure, or dynamically, the elasticity of the lung at any given time during the actual movement of air.;Compliance	Pulmonary compliance study	4289298	70115007
cefoxitin	A semisynthetic cephamycin antibiotic which, in addition to the methoxy group at the 7alpha position, has 2-thienylacetamido and carbamoyloxymethyl side-groups. It is resistant to beta-lactamase.	cefoxitin	1775741	2189
Polychromasia	The reaction of red cells to stain as indicated by the appearance of bluish or grayish colored erythrocytes.;Polychromasia	Polychromasia	45879768	LA11225-2
Internal facility referral or transfer		Internal facility referral or transfer	45878214	LA9328-1
calcium	An element with atomic symbol Ca, atomic number 20, and atomic weight 40.08.;CALCIUM;Calcium;https://bio.scai.fraunhofer.de/ontology/GECCO_#Calcium:MCnc:Pt:Urine:Qn;https://bio.scai.fraunhofer.de/ontology/GECCO_#Calcium:SCnc:Pt:Body_fld:Qn	Calcium	4207948	5540006
rifaximin	A semisynthetic member of the class of rifamycins and non-systemic gastrointestinal site-specific broad spectrum antibiotic. Used in the treatment of traveller's diarrhoea, hepatic encephalopathy and irritable bowel syndrome.;LC_Treat30Days_Rifaximin	Rifaximin	4134676	412553001
Result (Pattern)	;Result (Pattern);CMR_Contrast_Delayed_Pattern	Result	40568039	394617004
feces osmolality	The osmolality of a feces.	Serum osmolality	37392177	1000741000000103
Synovial fluid red blood cells		Synovial fluid cells	4130883	264380007		not found
Haloperidol	A phenylbutylpiperadine derivative with antipsychotic, neuroleptic, and antiemetic activities. Haloperidol competitively blocks postsynaptic dopamine (D2) receptors in the mesolimbic system of the brain, thereby eliminating dopamine neurotransmission and leading to antidelusionary and antihallucinagenic effects. Antagonistic activity mediated through D2 dopamine receptors in the chemoreceptive tr…	Haloperidol	4299739	386837002
gentamicin	Gentamicin is a parenterally administered, broad spectrum aminoglycoside antibiotic typically used for moderate to severe gram negative infections. Despite its wide use, gentamicin has not been definitively linked to instances of clinically apparent liver injury.;Gentamicin	gentamicin	45892419	1596450
Continuous renal replacement therapy	Procedures with continuous blood purification (e.g., dialysis, filtration or perfusion) via vascular access designed to mimic kidney function in kidney diseases (e.g., ACUTE RENAL FAILURE and poisoning).	Continuous renal replacement therapy	37018292	714749008
doxycycline	Tetracycline in which the 5beta-hydrogen is replaced by a hydroxy group, while the 6alpha-hydroxy group is replaced by hydrogen. A semi-synthetic tetracycline antibiotic, it is used to inhibit bacterial protein synthesis and treat non-gonococcal urethritis and cervicitis, exacerbations of bronchitis in patients with chronic obstructive pulmonary disease (COPD), and adult periodontitis.;Doxycyclin	doxycycline	1738521	3640
Ventricular extrasystoles	Premature ventricular contractions (PVC) or ventricular extrasystoles are premature contractions of the heart that arise in response to an impulse in the ventricles rather than the normal impulse from the sinoatrial (SA) node.;CMR_Heart_VentExtraSyst	Ventricular extrasystoles with syncope, perodactyly and Robin sequence syndrome	36714539	719823007		not found
CMV (cytomegaly virus) PCR from BAL/respiratory sample	;CMV (cytomegaly virus) PCR from BAL/respiratory sample;cmvbalcnt	Sample from ambulatory subject	44808083	839041000000102		not found
Occupation	The principal activity that a person does to earn money.;Occupancy (job) by admission date	Occupation history	4192677	394704008		Occupation
Dynamic Compliance	Pulmonary compliance measured during the movement of air, such as during active inspiration.	Dynamic compliance	4090654	251885009
cefpodoxime proxetil	The 1-[(isopropoxycarbonyl)oxy]ethyl (proxetil) ester prodrug of cefpodoxime. After swallowing, hydrolysis of the ester group occurs in the intestinal epithelium, to release active cefpodoxime in the bloodstream. It is used to treat acute otitis media, pharyngitis, and sinusitis.;Cefpodoxim-Proxetil	cefpodoxime proxetil	35168213	JMDC1527
Poor	Of low value or worth.;Poor	Poor	35822533	100508-4
Atrial natriuretic peptide	Atrial natriuretic peptide (ANP) is a small peptide secreted by the heart upon atrial stretch and high systemic blood pressure.	Atrial natriuretic peptide	40342064	259339004
Transportation of Patients	Conveying ill or injured individuals from one place to another.;Patient transferred from another service to current admission;Transportation procedure	Transportation procedure	4298504	384762007		not found
Calcium Carbonate Crystal Measurement	The determination of the amount of calcium carbonate crystals present in a sample.	Calcium carbonate crystal	45769337	707964000		not found
Resident	A physician who has completed medical school and an internship and is in the process of receiving specialised training.;RESIDENT	Resident engineer-construction	4010307	159346009		Resident
right atrial end-systolic area	;CMR_Measure_RA	Right atrial pressure	4171261	276755008		not found
Synovial fluid white blood cells	white blood cell (WBC) count in the synovial fluid	Vitreous white blood cells	4223461	421775001		not found
feces potassium content	Potassium concentration in stool	Feces quantity	4065528	167621006		not found
Haptoglobin	Haptoglobin (406 aa, ~45 kDa) is encoded by the human HP gene. This protein plays a role in tight junction disassembly, intestinal permeability, heme iron recycling, antimicrobial activity and the regulation of hydrogen peroxide catabolism.;Haptoglobin	Haptoglobin	4309767	85294008
Angiotensin-Converting Enzyme	Angiotensin-converting enzyme (1306 aa, ~150 kDa) is encoded by the human ACE gene. This protein plays a role in the hydrolysis of angiotensin I to form angiotensin II and the solubilization of glycophophoinositol-anchored proteins from the plasma membrane.;Angiotensin converting enzyme	Angiotensin-converting enzyme	40341596	259304004
Measurement of gentamicin trough concentration	Measurement of minimum blood plasma concentration reached by a drug (gentamicin) prior to administration of a second dose.	Measurement of gentamicin trough concentration	40482285	442199000
Continuous use of oxygen therapy	;Continuous use of oxygen therapy;RC_Deterioration_ContOxygen	Continuous passive motion therapy	4045293	229078009		Oxygen therapy - Continuous
encounter canceled	Source system flag for encounter being canceled;encounter_canceled	Appointment canceled by doctor	4088564	185333000		not found
Ventriculoperitoneal Shunt	Surgical creation of a communication between a cerebral ventricle and the peritoneum by means of a plastic tube to permit drainage of cerebrospinal fluid for relief of hydrocephalus.	Ventriculoperitoneal Shunt	45617097	D017287
IgG1 immunoglobulin complex (human)	An IgG immunoglobulin complex that is composed of two identical immunoglobulin heavy chains of an IgG1 isotype and two identical immunoglobulin light chains (kappa or lambda), held together by disulfide bonds.	Immunoglobulin G (Human)	44146147	DPD134787		Immunoglobulin IgG1
Ocrelizumab	A Fc-modified, humanized monoclonal antibody directed against the B-cell CD20 cell surface antigen, with immunosuppressive activity. Ocrelizumab binds to CD20 on the surfaces of B-cells, triggering complement-dependent cell lysis (CDCL) and antibody-dependent cell-mediated cytotoxicity (ADCC) of B-cells overexpressing CD20. The CD20 antigen, a non-glycosylated cell surface phosphoprotein that act…	Ocrelizumab	37116663	733464008
Dysarthria	Dysarthric speech is a general description referring to a neurological speech disorder characterized by poor articulation. Depending on the involved neurological structures, dysarthria may be further classified as spastic, flaccid, ataxic, hyperkinetic and hypokinetic, or mixed.;NE_Symp_Further_Dysarth_CR;NE_Symp_Further_DysarthUnkn;NE_Symp_Further_Dysarth_UC;Speech disorder/dysarthria;NE_Symp_Fu…	Dysarthria program	4210274	311568004		Dysarthria
Cystic fibrosis (disorder)	A syndrome that is characterized by the buildup of thick, sticky mucus that can damage many organs.;Cystic fibrosis"@en;PU_Chronic_CysticFibrosis	Cystic fibrosis	40321239	154767009
cefuroxime	A 3-(carbamoyloxymethyl)cephalosporin compound having a 7-(2Z)-2-(furan-2-yl)-2-(methoxyimino)acetamido side chain.;Cefuroxim	cefuroxime	1778162	2194
Poor appetite	A reduced desire to eat.	Altered appetite	4091955	249473004		POOR APPETITE
Reticulocyte count, automated		Reticulocyte count	4263581	45995003		Blood count; reticulocyte, automated
Attending	;ATTENDING	Attending	1177391	LP269965-2
Calcium Cation	The metabolically-active portion of calcium, not bound to proteins, circulating in the blood.	FLATULENCE - calcium cation pellet	46343837	64117012302		not found
right ventricular end-diastolic volume	The volume of blood in the RV at end load filling indexed for body surface area (ml/m^2);CMR_Measure_RVEDV	Right ventricular end-diastolic pressure	4081032	276774000		Right ventricular End-diastolic volume by Imaging
female reproductive organ cancer	A reproductive organ cancer that is manifested in the female genitals. This includes organs such as the ovaries, fallopian tubes, uterus, cervix, vagina and vulva.;ON_Disease_OtherGynecoCancer	Reproductive organ antibody	4265173	399819002		not found
Systemic blood pressure	Systemic blood pressure refers to the pressure exerted on blood vessels in systemic circulation, and is often measured using arterial pressure, or pressure exerted upon arteries during heart contractions.;Systemic blood pressure	Systemic blood pressure	4298393	386536003
10 to less than 25 per field-of-view		Less than once per month	706067	SDOH_66		not found
Have Trouble Breathing	A question about whether an individual has or had trouble breathing.;Do I feel like I have trouble breathing	Have trouble sleeping	45883392	LA15866-9		I have trouble breathing in the past 7 days
Animal dander allergy	Hypersensitivity in form of an adverse immune reaction against animal dander.	Animal dander	4138133	264287008		Allergy to animal dander
Measurement of tobramycin peak concentration		Measurement of tobramycin peak concentration	40481766	442028003
reason for defering	Reason immunization was not administered;std_defer_reason	Reason for transfer	763892	448271000124107		not found
enoximone	A selective phosphodiesterase inhibitor with vasodilating and positive inotropic activity that does not cause changes in myocardial oxygen consumption. It is used in patients with congestive heart failure.;Enoximone	Enoximone	4217125	396042009
Vertigo	An abnormal sensation of spinning while the body is actually stationary.;NE_Symp_Further_VertigoNo;NE_Symp_Further_Vertigo_UC;NE_Symp_Further_VertigoUnkn;NE_Symp_Further_Vertigo_CO;NE_Symp_Further_Vertigo_CR	Vertigo	439383	399153001
IgG2 immunoglobulin complex (human)	An IgG immunoglobulin complex that is composed of two identical immunoglobulin heavy chains of an IgG2 isotype and two identical immunoglobulin light chains (kappa or lambda), held together by disulfide bonds.	Immunoglobulin G (Human)	44146147	DPD134787		not found
Oesophagus manifestation	;RH_Orgaman_Oesophagus	Anthrax manifestation	444228	111800004		not found
Cardiac Assist Device	Any implantable cardiac device meant to aid the heart in carrying out its functions.;CMR_Device	Cardiac assist implant	4263631	361140007		not found
E-mail Address	A text string identifier for a location to which e-mail can be delivered.;Email address	Address	4265448	397635003		Email address
Porphobilinogen Measurement	The determination of the amount of porphobilinogen present in a sample.;Porphobilinogen measurement	Porphobilinogen	4184014	55789002		Porphobilinogen measurement
Atypical lymphocytes	Atypical lymphocytes are a heterogeneous group of lymphocytes with variable morphological characteristics associated with a polyclonal immune response to antigenic stimulation.;Atypical Lymphocytes	Atypical lymphocytes	40356330	270921005
Reticulocyte count, manual		Reticulocyte count, manual	4014495	104152009
Calcium Oxalate Crystal Measurement	The determination of the amount of calcium oxalate crystals present in a sample.;Calcium Oxalate Crystals	Calcium oxalate measurement	4234278	359841009		not found
Respiration monitoring	Monitoring of respiratory rate.	Respiration monitoring	45426128	8A41.00
right ventricular end-systolic volume	;CMR_Measure_RVESV	Right ventricular stroke volume	4178781	429483009		Right ventricular End-systolic volume by Imaging
10 year risk	Value between 0 and 1 representing calculated probability of this patient having a stroke in a 10 year period	Framingham Cardiovascular Disease 10 year risk score calculator	35609806	1086271000000104		not found
Have Trouble Going To Sleep	A question about whether an individual has or had trouble going to sleep.;Have trouble sleeping;I have trouble sleeping.;I have had trouble sleeping.	Have trouble sleeping	45883392	LA15866-9
miscellaneous in ascites		No ascites	3655191	860638000		not found
Anisocytosis	Abnormally increased variability in the size of erythrocytes.;Anisocytosis	Anisocytosis	4238830	57241006
Measurement of tobramycin trough concentration		Measurement of tobramycin trough concentration	40480910	441861006
Contraindicated	State of a particular method of treatment, regimen, procedure, medication, etc. of being unsuitable and inadvisable, often because of a likely adverse reaction.;Contraindicated;CONTRAINDICATED	Contraindicated	4253634	410536001
Very	Existing to a great degree.;Very;very	Very	4128638	260358002
IgG3 immunoglobulin complex (human)	An IgG immunoglobulin complex that is composed of two identical immunoglobulin heavy chains of an IgG3 isotype and two identical immunoglobulin light chains (kappa or lambda), held together by disulfide bonds.	Immunoglobulin G (Human)	44146147	DPD134787		not found
Ofatumumab	A fully human, high-affinity IgG1 monoclonal antibody directed against the B cell CD20 cell surface antigen with potential antineoplastic activity. Ofatumumab binds specifically to CD20 on the surfaces of B cells, triggering complement-dependent cell lysis (CDCL) and antibody-dependent cell-mediated cytotoxicity (ADCC) of B cells overexpressing CD20. The CD20 antigen, found on over 90% of B cells…	Ofatumumab	40480218	444607009
Cardiac Stress Test	The use of physical activity to elicit signs and symptoms of myocardial ischemia.;CMR_Stress	Positive cardiac stress test	3192995	13070001000004107		not found
Asthma	Asthma is characterized by increased responsiveness of the tracheobronchial tree to multiple stimuli, leading to narrowing of the air passages with resultant dyspnea, cough, and wheezing.;Asthma (disorder) Asthma (medically diagnosed) BL_Comorb_Asthma	Asthma	37085231	J45
Serum creatinine 2 mg/dl or use of Terlipressin	;Kidney: Serum creatinin ?2 mg/dl (177 µmol/l) or use of Terlipressin;LC_LiverFailure_Kidney	Serum creatinine level - finding	4276437	365757006		not found
acute-on-chronic liver failure	Acute-on-chronic liver failure (ACLF) is an extreme condition during the natural history of chronic HBV infection, with a relatively high short-term mortality.;Acute-on-chronic liver failure at any point during infection (worst)	Acute-on-chronic respiratory failure	312940	67905004		Acute-On-Chronic Liver Failure
esophageal cancer	A gastrointestinal system cancer that is located_in the esophagus.;malignant disease: esophagus	Esophageal cancer	836746	CancerCondition_EsophagealCancer
Calcium Phosphate Crystal Measurement	The determination of the amount of calcium phosphate crystals present in a sample.	Calcium phosphate crystal	45769333	707959004		not found
hematological measurement	A measurement quantifying some blood cell, or component.;Hematological Values	Hematological sample	40460906	258578009		not found
10 year risk with PR interval	Value between 0 and 1 representing calculated probability of this patient developing atrial fibrillation in a 10 year period as calculated with the PR interval	PR interval	40298269	142113003		not found
Systemic vascular resistance index	The physiological meaning of SVRI is the tension or pressure that builds up in the wall of the left ventricle during ejection.	Systemic vascular resistance index	4081061	276900001
fibrinogen measurement	is a quantification of circulating fibrinogen (factor I) is a soluble plasma glycoprotein, synthesised by the liver, that is converted by thrombin into fibrin during blood coagulation.;Fibrinogen (150-400)	Fibrinogen measurement	4094436	250346004
Respiratory Arrest	Cessation of breathing function.;Respiratory Arrest;Cardiac-respiratory arrest	Respiratory Arrest	45907230	113317
Have to Stop for Breath After Walking About 100 Yards on Level Ground	A question about whether an individual has or had to stop for breath after walking about 100 yards, or after a few minutes, on level ground.	Do you ever have to stop for breath after walking about 100 yards, or after a few Ms, on the level	1006409	LP115891-6
miscellaneous in body fluid		Body fluid	4137142	32457005		not found
Anthroposophical medicine	Anthroposophic medicine is an integrative multimodal treatment system based on a holistic understanding of man and nature and of disease and treatment. It builds on a concept of four levels of formative forces and on the model of a three-fold human constitution. Anthroposophic medicine is integrated with conventional medicine in large hospitals and medical practices. It applies medicines derived …	Medicine	44804056	718891000000103		Anthroposophical medicine
Measurement of vancomycin in random specimen	;Vancomycin (Random)	Measurement of vancomycin in random specimen	4230724	439239007
Contrast media allergy	;Contrast media allergy	Contrast media	4253618	407935004		Contrast Media Allergy
IgG4 immunoglobulin complex (human)	An IgG immunoglobulin complex that is composed of two immunoglobulin heavy chains of an IgG4 isotype and two immunoglobulin light chains (kappa or lambda), held together by disulfide bonds. An IgG4 immunoglobulin complex may be embedded in the plasma membrane or present in the extracellular space, in mucosal areas or other tissues, or circulating in the blood or lymph. Note that secreted IgG4 oft…	Immunoglobulin G (Human)	44146147	DPD134787		not found
Off scale high	The result is above the maximum quantifiable limit (the test procedure or equipment is the limiting factor).Synonyms: Above analytical limit, high off scale.	Off	4227075	420680007		not found
East Asian	Includes individuals who either self-report or have been described by authors as East Asian or one of the sub-populations from this region (e.g Chinese). This category also includes individuals who genetically cluster with reference populations from this region, for example 1000 Genomes and/or HapMap CDX, CHB, CHS and JPT populations.;East Asian	South East Asian	4087930	186044009		not found
cellulitis	A skin disease where there is a diffuse infection of connective tissue with severe inflammation of dermal and subcutaneous layers of the skin. Cellulitis can be caused by normal skin flora or by exogenous bacteria, and often occurs where the skin has previously been broken: cracks in the skin, cuts, blisters, burns, insect bites, surgical wounds, or sites of intravenous catheter insertion.;LC_Bac…	Cellulitis	435613	128045006
Was an autopsy performed?	;Was an autopsy performed?;DE_Autopsy_bit	Autopsy was performed	1012246	LP172835-3		not found
International Normalized Ratio 2.5	;Coagulation: INR ?2.5 or Platelets;LC_LiverFailure_Coagulation	International Normalized Ratio	45615935	D019934		not found
Respiratory Pattern	A description of the breathing cycle at a point in time, which is informed by the rate, depth, and regularity of respiration.;Respiratory Pattern	Pattern	4113744	255711007		Respiratory pattern
Calcium pyrophosphate crystal	;Joint Crystals, Location;Joint Crystals, Shape;Joint Crystals, Number	Calcium pyrophosphate crystal	4097759	250451009
ristocetin	A heterodetic cyclic peptide that is produced by species of Amycolatopsis and Nocardia.;Ristocetin	Ristocetin	4136666	31827005
fingolimod	An aminodiol that consists of propane-1,3-diol having amino and 2-(4-octylphenyl)ethyl substituents at the 2-position. It is a sphingosine 1-phosphate receptor modulator used for the treatment of relapsing-remitting multiple sclerosis. A prodrug, fingolimod is phosphorylated by sphingosine kinase to active metabolite fingolimod-phosphate, a structural analogue of sphingosine 1-phosphate.;Fingolim…	fingolimod	40226579	1012892
T-Cell Antigen CD7	T-cell antigen CD7 (240 aa, ~25 kDa) is encoded by the human CD7 gene. This protein plays a role in the development and function of lymphoid cells.	T-cell antigen detection	4076842	17969005		not found
esophageal varices with bleeding	When esophageal varices get enlarged, they rupture and cause bleeding of esophageal varices;Status post oesophageal variveal bleeding	Secondary esophageal varices with bleeding	45538464	I85.11		Esophageal varices with bleeding
Health Care Provider Identifier	A unique symbol that establishes identity of the healthcare provider.;provider_id_hash;CAREPROVIDERID	Health care provider letter	1011707	LP150094-3		not found
miscellaneous in cerebral spinal fluid		Fluctuation of cerebral spinal fluid	4190092	416350001		not found
Very Good	An indication that something has a high degree of quality, value or worth.;Very good	Very good	763695	444871000124104
Measurement of vancomycin peak concentration	;Vancomycin (Peak)	Measurement of vancomycin peak concentration	40480463	441748004
Control	The act of directing or determining; regulation or maintenance of a function or action; a relation of constraint of one entity (thing or person or group) by another.	Control descriptors	4105879	281634006		Control
Cause of Death	The circumstance or condition that results in the death of a living being.;Cause of death;BL_Death_OtherCause	Cause of death	40319472	152527006
Has the patient taken the following medications in the last 3 months?	;Has the patient* taken the following medications in the last 3 months?	Does the patient take any medications	1009439	LP133933-4		not found
Pneumocystis jirovecii PCR from BAL/respiratory sample	;Pneumocystis jirovecii PCR from BAL/respiratory sample;pneucystpcrcnt	Pneumocystis jirovecii	4197234	79909001		not found
Often	On many occasions, or in many situations.;Often	Often	35821755	100334-3
Eastern Cooperative Oncology Group score value specification	A performance status value specification designed by the Eastern Cooperative Oncology Group to assess disease progression and its affect on the daily living abilities of the patient.;ON_ECOG	Eastern Cooperative Oncology Group	1017943	LP267281-6		not found
Angsterkrankung	A cognitive disorder that involves an excessive, irrational dread of everyday situations.;Anxiety disorder (disorder)	Cognitive disorder in remission	44784524	698691002		Anxiety disorder
Positive end expiratory pressure	Positive end-expiratory pressure (PEEP) is the positive pressure that will remain in the airways at the end of the respiratory cycle (end of exhalation) that is greater than the atmospheric pressure in mechanically ventilated patients.;Positive end-expiratory pressure;positive end expiratory pressure;SIGH PEEP LEVEL;PEEP Sigh level;PEEP Set;EC_Mech_PEEP;Auto-PEEP level;PEEP Alarm;ASB o. PEEP (mba…	Positive end expiratory pressure increased to optimal positive end expiratory pressure	3315061	243162006		Positive end expiratory pressure
Autopsy	A postmortem examination of the body that includes an examination of the internal organs and structures after dissection to determine the cause of death and the nature of pathological changes.;Autopsy;DE_Autopsy	Autopsy examination	4162299	29240004		Autopsy
Calculated LDL cholesterol level		Calculated LDL cholesterol level	40562462	392900007
Respiratory Syncytial Virus Infection	Infection with the respiratory syncytial virus, an RNA virus of the genus Pneumovirus, in the family Paramyxoviridae, which is characterized by the formation of syncytia in tissue culture. It causes minor respiratory infection with rhinitis and cough in adults, but is capable of causing severe bronchitis and bronchopneumonia in young children.;UC_ViralCo_RSV;CO_ViralCo_RSV;CR_ViralCo_RSV	Respiratory Syncytial Virus Infections	45617125	D018357
food allergy	A hypersensitivity reaction type I disease that is an abnormal response to a food, triggered by the body's immune system.;Food allergy;Allergy to food	Food allergy	40317207	157801005
T-Cell Depletion Therapy	Treatment to destroy T cells, which play an important role in the immune response. Elimination of T cells from a bone marrow graft or peripheral blood stem cell graft from a donor may reduce the chance of an immune reaction against the recipient's tissues.;T-cell depleting therapy within last 6 months;TX_Graft_TCell	Depletion	4238864	69251000		not found
Anti-Neutrophil Cytoplasmic Antibody Measurement	The determination of the anti-neutrophil cytoplasmic antibody present in a sample.;Anti-Neutrophil Cytoplasmic Antibody;Anti neutrophilic cytoplasm antibody	Serum IgG IF anti-neutrophil cytoplasmic antibody measurement	4135659	413058006		Anti-neutrophil cytoplasmic antibody screen
route of administration specification	An information content entity that specifies the route(s) of administration of a drug product.;route	Route of administration of drug	4139652	263513008		not found
Health maintenance procedure	Health maintenance procedures for screenings, treatments, etc., associated with maintaining a patient's current health;std_procedure	Health maintenance organization	4217012	72311000		not found
miscellaneous in pleural fluid		Pleural fluid	4100638	2778004		not found
Videotelephony	The use of audio and visual signals to link users at different locations for communication in real-time.;DE_Contacts_VideoConference	Videotelephony encounter	764295	453131000124105		not found
Measurement of vancomycin trough concentration	;Vancomycin (Trough)	Measurement of vancomycin trough concentration	40482252	442169009
Change of Antiretroviral Therapy due to Community Acquired Pneumonia		Community Acquired Pneumonia	45955346	144541		not found
antitussive	Agents that suppress cough. They act centrally on the medullary cough center. EXPECTORANTS, also used in the treatment of cough, act locally.;Antitussive agent	Antitussive agent	4187027	372791003		not found
ANDERE ANALGETIKA UND ANTIPYRETIKA	A drug that prevents or reduces fever by lowering the body temperature from a raised state. An antipyretic will not affect the normal body temperature if one does not have fever. Antipyretics cause the hypothalamus to override an interleukin-induced increase in temperature. The body will then work to lower the temperature and the result is a reduction in fever.;Antipyretics;Antipyretic usage	Other therapeutic catheterization and insert cannula	42783420	8-149		not found
Echinacea	A genus of nine species of flowering plants in the Family Asteraceae, all native to eastern North America. These are herbaceous, drought-tolerant perennial plants growing to 1 or 2 m in height. The leaves are lanceolate to elliptic, 10-20 cm long and 1.5-10 cm broad. Like all Asteraceae, the flowers are a composite inflorescence, with purple (rarely yellow or white) florets arranged in a prominen…	Echinacea	37395907	715517000
Cirrhosis	A chronic disorder of the liver in which liver tissue becomes scarred and is partially replaced by regenerative nodules and fibrotic tissue resulting in loss of liver function.;BL_Comorb_LiverCirrhosis Cirrhosis of liver (disorder) LC_ReasonConsult_Cirrhosis;Cirrhosis of liver Liver cirrhosis	Cirrhosis	36770062	OMOP4999740
central venous cannula insertion	A procedure of surgical placement of a catheter, which lumen is usually occupied by a trocar, into the central vein (internal jugular, subclavian, and femoral often used) or veins, to provide vascular access for measurement of hemodynamic variables that cannot be measured accurately by noninvasive means. It also can be used to deliver medications that were too potent or too toxic to be administer…	Central venous cannula insertion	4052413	233527006
enzyme	Molecules that catalyze a chemical reaction. They are usually proteins, although catalytic RNA and DNA molecules have been identified.;Enzyme	Enzyme	42535979	734543001
Positive end expiratory pressure after first intubation	;CR_Ventilation_PEEPFirst	Positive end expiratory pressure	4353713	250854009		not found
Average blood pressure	An aggregated blood pressure that refers to an average over multiple cardiac cycles, e.g. over 24 hours;Average blood pressure	Average blood pressure	36717616	723232008
Surfactant/Albumin		Albumin	4199139	52454007		Surfactant/Albumin
Respiratory Therapy	Care of patients with deficiencies and abnormalities associated with the cardiopulmonary system. It includes the therapeutic use of medical gases and their administrative apparatus, environmental control systems, humidification, aerosols, ventilatory support, bronchopulmonary drainage and exercise, respiratory rehabilitation, assistance with cardiopulmonary resuscitation, and maintenance of natur…	Respiratory therapy	4203780	53950000
fosfomycin	A phosphonic acid having an (R,S)-1,2-epoxypropyl group attached to phosphorus.;Fosfomycin	Fosfomycin	4156720	372534005
T-Cell Surface Glycoprotein CD5	T-cell surface glycoprotein CD5 (495 aa, ~54 kDa) is encoded by the human CD5 gene. This protein may be involved in regulating the proliferation of T-cells.	CD5	37065256	LP20020-1		not found
roxithromycin	Semisynthetic derivative of erythromycin A.;Roxithromycin	Roxithromycin	4320395	96037004
Health record report	;Health record report (CT)	Health record review	46285252	968261000000104
mitoxantrone	A dihydroxyanthraquinone that is 1,4-dihydroxy-9,10-anthraquinone which is substituted by 6-hydroxy-1,4-diazahexyl groups at positions 5 and 8.;Mitoxantrone;IM_Chemo_MitoxantroneIn;NE_MS_BL_TreatImm_Mitoxantrone	Mitoxantrone	45957716	3570211000001105
Viral antibody	Immunoglobulins produced in response to viral antigens.;NE_PathogenAntibody_Virus	Viral antibody titer measurement	4095493	250512001		Anti viral antibody
Medicaid	A joint federal and state program that provides assistance with healthcare costs to people with low income and limited resources. Medicaid is run by state and local governments within federal guidelines. Healthcare bills are paid from federal, state and local tax funds. The eligibility for the program does not depend on a person's age. Participating beneficiaries usually pay no part of costs for …	Medicaid	35630103	9526301000001104
Typ 3	Type 3 diabetes is a term that has been proposed to describe the hypothesis that Alzheimer’s disease, which is a major cause of dementia, is triggered by a type of insulin resistance and insulin-like growth factor dysfunction that occurs specifically in the brain.;DB_Type3 Secondary diabetes mellitus (disorder);Diabetes type 3	Typ bill 3 digits	32040	OMOP generated		Type 3
Eculizumab	A humanized monoclonal antibody directed against terminal complement protein C5. Eculizumab binds to terminal complement protein C5, thereby blocking C5 cleavage into pro-inflammatory components and blocking the complement-mediated destruction of paroxysmal nocturnal hemoglobinuria (PNH) red blood cells.;IM_Antibod_Eculizumab	Eculizumab	4141829	427429004
central venous oxygen saturation	The oxygen saturation of venous blood sampled from the superior vena cava. It is slightly less than the oxygen saturation from the lower body (as measured in the inferior vena cava) because of the increased oxygen saturation that occurs in the brain and upper body.	Monitoring of respiratory, cardiovascular system: Monitoring of respiratory, cardiovascular system with measurement of central venous pressure: With continuous measurement of central venous oxygen saturation reflektionsspektrometr... (machine translation)	42764394	8-931.1		not found
extended-spectrum beta-lactamase	Extended spectrum beta-lactamases (or ESBLs for short) are a type of enzyme or chemical produced by some bacteria. ESBL enzymes cause some antibiotics not to work for treating bacterial infections.	Escherichia coli extended-spectrum beta-lactamases (ESBL) isolated	36309501	LA24370-1		Extended-spectrum beta lactamase
Post-contrast T1-mapping	;CMR_Mapp_T1_Post	Cardiac catheterization post-contrast phase	4044730	129083002		not found
Calculated Right Ventricular Ejection Fraction	The percent or fraction of the right ventricular end diastolic volume ejected in systole, which is calculated as the right ventricular stroke volume divided by the right ventricular end diastolic volume.;CMR_Measure_RVEF	Right ventricular ejection fraction	4353735	250939002
Sodium:SCnc:Pt:Body fld:Qn		!Kheis Ward 1	42016296	3578886		Sodium | Body Fluid
Respiratory failure requiring assisted ventilation	A state of respiratory distress that requires a life saving intervention in the form of gaining airway access and instituting positive pressure ventilation.;Mechanical ventilation and respiratory support in adults: Respiratory support through the use of high-flow nasal cannulae [HFNC system].	Acute respiratory failure requiring reintubation following extubation	3395370	718089001		not found
Alanine Aminotransferase	A family of pyridoxal phosphate-dependent enzymes involved in cellular nitrogen metabolism, amino acid metabolism, and liver gluconeogenesis. Alanine aminotransferase specifically and reversibly catalyzes the transfer of an amino group from L-alanine to alpha-ketoglutarate forming pyruvate and L-glutamate.;CR_Lab_GPT_ALT;RC_Lab_GPT_ALT;UC_Lab_GPT_ALT;BL_Lab_GPT_ALT;CO_Lab_GPT_ALT	Alanine aminotransferase	4211515	56935002
search type	Enumeration of type of search value (i.e. from PMF, sequence tag, MS2). Type of search used to define the criteria – Power Search or Fast Search	Search a word	4208512	311860000		not found
T-Cell Surface Glycoprotein CD8	A dimeric protein complex that functions as a co-receptor for the T-cell receptor and is involved with both signal transduction in and antigen interactions with T-lymphocytes. CD8 is commonly composed of a heterodimer of the T-cell surface glycoprotein CD8 alpha and beta chains, but functional homodimers of the alpha chain also exist.	Platelet surface glycoprotein disorders panel	1027879	LP410794-4		not found
frontotemporal dementia	A dementia characterized by progressive neuronal loss predominantly involving the frontal and/or temporal lobes of the brain resulting in a gradual and progressive decline in behavior or language.;Frontotemporal dementia	Frontotemporal dementia	4043378	230270009
Anti-neuronal antibody	Antibodies against neuronal epitopes.;NE_PathogenAntibody_Antineuro	Anti-neuronal nuclei antibody measurement	3563065	194141000000100		not found
mixed connective tissue disease	A collagen disease that is considered an overlap of three diseases, systemic lupus erythematosus, scleroderma, and polymyositis with very high titers of circulating antinuclear antibody to a ribonucleoprotein antigen.;RH_Disease_MixedConnective	Mixed connective tissue disease	3526666	292691000000107
Viral cirrhosis	Virus-related liver cirrhosis;LC_Etio_Viral	Portal cirrhosis	4304584	419728003		not found
Medical Assistant	A person trained to assist medical professionals.;MEDICAL_ASSISTANT	Medical Assistant	45918229	159905
Abdominal pain	An unpleasant sensation characterized by physical discomfort (such as pricking, throbbing, or aching) and perceived to originate in the abdomen.	Abdominal pain	200219	21522001
Therapy change	Change the Treatment Plan;CAP therapy: Change of therapy? 1	Color change	4137029	263715003		not found
DOAK	Direct oral anticoagulants (DOACs) is the generic term for a group of anticoagulating substances that act directly against certain coagulation factors and can be taken orally.;CV_BL_drugs_OralAnticoagulants Direct oral anticoagulants Direkte Thrombininhibitoren oral anticoagulants/new oral anticoagulants;Oral anticuagulation yes/no	TAR DOAK	44539528	OMOP124256		not found
Only description without report	;Only description without report (CT)	Task description Narrative	1175786	90059-7		not found
Education Level	An indication of the years of schooling completed in graded public, private, or parochial schools, and in colleges, universities, or professional schools.	The Basics: Education Level	1585939	TheBasics_EducationLevel
centromere	A region of chromosome where the spindle fibers attach during mitosis and meiosis.;Centromere	Centromere	4290425	70187007
extubation procedure	The removal of a previously inserted tube from a hollow organ or passageway, often from the airway.	Extubation of trachea	4148972	309812005		not found
Meprednison	Meprednisone, also known as NSC-63278 and Betapar, is a glucocorticoid receptor agonist. It has anti-inflammatory and immunosuppressive activity;Meprednisone	meprednisone	19009116	29523
Potassium Phosphate	An inorganic compound used as a laxative, dietary supplement and for electrolyte-replacement purposes. Phosphate, a predominant intracellular anion, plays an important role in energy storage, osteoblastic and osteoclastic activities, regulating serum calcium concentrations and numerous cellular phosphate-transfer reactions. Potassium phosphate increases fluidity of the intestinal contents by rete…	Potassium phosphate	4214887	80916004
Interventional Radiology	The branch of radiology concerned with the use of radiation to treat disease.;Interventional Radiology	Interventional Radiology	38004511	94
Plasmapheresis	A procedure that collects plasma from the peripheral blood while returning the rest to the donor.;AP_Treat_PlasmaExchange	Plasmapheresis, immunoadsorption and related methods: Therapeutic Plasmapheresis (machine translation)	42758320	8-820		Plasmapheresis
Respiratory rate after first intubation	;CR_Vital_RespRateFirstIntub	Respiratory rate	4313591	86290005		not found
Sodium:SCnc:Pt:Periton fld:Qn		!Kheis Ward 1	42016296	3578886		Sodium | Peritoneal fluid
Albumin	A family of globular proteins found in many plant and animal tissues that tend to bind a wide variety of ligands. Albumin is the main protein in blood plasma. Low serum levels occur in conditions associated with malnutrition, inflammation and liver and kidney diseases.;Albumin;ALBUMIN;https://bio.scai.fraunhofer.de/ontology/GECCO_#Albumin:MCnc:Pt:Synv_fld:Qn;https://bio.scai.fraunhofer.de/ontolog…	Albumin	4199139	52454007
serum chloride level	The amount of chloride ions found in a specified volume of serum.	Serum chloride level	37392173	1000671000000100
T1 mapping	The myocardial T1-map depicts the spin-lattice (longitudinal) relaxation of the myocardium and the T1 value [ms] of a voxel represents the respective time constant for the recovery.;CMR_Mapp_T1	T1	45878379	LA3637-1		not found
ganciclovir	An oxopurine that is guanine substituted by a [(1,3-dihydroxypropan-2-yl)oxy]methyl group at position 9. Ganciclovir is an antiviral drug used to treat or prevent AIDS-related cytomegalovirus infections.;CO_Treat_Ganciclovir CR_Treat_Ganciclovir UC_Treat_Ganciclovir	Ganciclovir	4159626	372848001
Heinz Body	Intracellular red blood cell inclusions comprised of denatured hemoglobin.;Heinz Body Prep	Acquired Heinz Body Anaemia	45933749	150038		Heinz Body
model number	A model number is an information content entity specifically borne by catalogs, design specifications, advertising materials, inventory systems and similar that is about manufactured objects of the same class. The model number is an alternative term for the class. The manufactered objects may or may not also bear the model number. Model numbers can be encoded in a variety of other information obj…	Model number	45879430	LA20882-9
Virological failure	Virological failure is defined as non-attainment or non-maintenance of undetectable viral load.;Virological failure	Virological	3337859	76018003		not found
Medical Examination	An appraisal or evaluation of a patient's condition by a clinician that is based on a physical exam, medical history, and the patient's account of symptoms.	Medical examination	44804305	719901000000108
Conventional Magnetic Resonance Imaging	Magnetic resonance imaging using standard protocols for high resolution structural and anatomic characterization, including T1 weighted, T2 weighted, fluid attenuated inversion recovery (FLAIR), and gadolinium-enhanced sequences.;NE_cMRI_CR;NE_cMRI_UC;NE_cMRI_CO	Magnetic resonance imaging	4013636	113091000		not found
Change Reason	The rationale for why an entity or event is changed.;CAP therapy: Reason for change 1;Cause for change of ART (180d)	Reason for	4260904	410666004		not found
Not Ascertained	Not learned, discovered, or determined with certainty.;Erythrocytes n.d.;iggnd;igg4nd;LDH n.d.;igend;Tropnin T n.d.;Leucocytes n.d.;pCO2 n.d.;Hematocrit n.d.;Albumin n.d.;O2-Saturartion n.d.;Creatinine n.d.;igg3nd;BUN n.d.;Oral anticuagulation n.d.;LDL n.d.;Total cholesterol n.d.;Lactate n.d.;SGOT/ASAT n.d.;bcellnd1;igg2nd;igmnd;Thrombocytes n.d.;GFR n.d.;Total bilirubin n.d.;Base Excess n.d.;Mon…	Not	45877980	LA21291-2		not found
If an EEG was performed, please specify	;EEG performed?	Please specify organ.	596878	otherorgan_freetextbox		not found
cephalosporin	A class of beta-lactam antibiotics differing from the penicillins in having a 6-membered, rather than a 5-membered, side ring. Although cephalosporins are among the most commonly used antibiotics in the treatment of routine infections, and their use is increasing over time, they can cause a range of hypersensitivity reactions, from mild, delayed-onset cutaneous reactions to life-threatening anaph…	Second generation cephalosporin	4158264	372814002		cephalosporin
25-Hydroxyvitamin D	An orally available synthetic form of the calcitriol prohormone calcifediol (25-hydroxyvitamin D), which can be used for vitamin D supplementation, and with potential immunomodulating activity. Upon oral administration, calcifediol is taken up by the body and converted, in the kidneys, to the active form calcitriol (1,25-dihydroxyvitamin D or 1,25(OH)2D). This form increases and normalizes vitami…	25-hydroxyvitamin D	45768591	707053000
gas gangrene	A commensal bacterial infectious disease that results in infection, located in muscle tissue, has_material_basis_in Clostridium perfringens, which produce gas that becomes trapped in the infected tissue. Gas gangrene usually develops after injuries or surgery. The infection has symptom large blisters, has symptom pain in the infected area, has symptom myonecrosis, has symptom gas production, and …	Gas gangrene	40383365	186413007
Pre-admission Encounter	A patient encounter that takes place before the planned date for a medical service.	Pre-admission	4083346	281379000		not found
Route of Administration	Designation of the part of the body through which or into which, or the way in which, the medicinal product is intended to be introduced. In some cases a medicinal product can be intended for more than one route and/or method of administration.;Permanent therapy: Route of application 1;CAP therapy: Route of application 1;Previous therapy: Route of application 1;std_route	Route of administration	4132784	410675002
Average plasma volume	;AP_QuantityAveragePlasmaVolume	Decreased plasma volume	4224819	84697003		not found
reticulocyte count	The number of reticulocytes per unit volume of blood. Reticulocytes are immature red blood cells and typically compose aoubt 1% of red blood cells in the human body.;https://bio.scai.fraunhofer.de/ontology/GECCO_#Reticulocyte_count,_automated;https://bio.scai.fraunhofer.de/ontology/GECCO_#Reticulocyte_Corpuscular_Hemoglobin_Content;https://bio.scai.fraunhofer.de/ontology/GECCO_#Reticulocyte_count…	Percentage reticulocyte count	40324187	165722005		reticulocyte count
Sodium:SCnt:Pt:Stool:Qn		!Kheis Ward 1	42016296	3578886		Sodium [Moles/mass] in Stool
Blood Urea Nitrogen	The urea concentration of the blood stated in terms of nitrogen content. Serum (plasma) urea nitrogen is approximately 12% higher than blood urea nitrogen concentration because of the greater protein content of red blood cells. Increases in blood or serum urea nitrogen are referred to as azotemia and may have prerenal, renal, or postrenal causes.	Blood urea nitrogen	4216411	72341003
gastrointestinal cancer	An organ system cancer located in the gastrointestinal tract that is manifested in organs of the gastrointestinal system.;ON_Disease_GastrointCancer	Suspected lower gastrointestinal cancer	4202552	315274008
T2 mapping	T2 mapping is a magnetic resonance imaging technique used to calculate the T2 times of a certain tissue and display them voxel-vice on a parametric map.;CMR_Mapp_T2	Magnetic resonance imaging of brain with T2 mapping	3340177	241602001
Hematocrit:VFr.DF:Pt:Body fld:Qn	Volume percentage of red blood cells in body fluids.;Hematocrit, Other Fluid	RBCs- red blood cells in urine	4090004	281058009		Hematocrit | Body Fluid
monocyte count	quantification of monocytes in the blood;Monocyte Count;Monos	CD14 monocyte count	40325957	166084005		monocyte count
Virustatics	Virustatics are drugs that can be used either for prophylaxis or therapy in some viral infections.;Virustatics	Resistance to antineoplastic drugs	37097367	U85		not found
Medical record number	An identifying number within an institution that is used to reference a subject's medical information.	Medical record number [Identifier]	3043495	46106-1
Copeptin Measurement	The determination of the amount of copeptin present in a sample.;Copeptin	Measurement	4048365	122869004		Copeptin immunofluorescent assay
cerebrovascular disease treatment	The drugs used for treating stroke;Medication	Cerebrovascular disease NOS	40323983	155412002		not found
Ophthalmology	A medical specialty concerned with the structure and function of the eye and the medical and surgical treatment of its defects and diseases.;Ophthalmology	Ophthalmology	4190430	394594003
Arab	Includes individuals with ethnic origins in the Semitic people populating the Arabian Peninsula and other countries in the Middle East and Northern Africa;Arabic	Arab	4211349	413569000
Electroencephalogram	A graphic record of the electrical activity of the brain as recorded by an electroencephalograph.;NE_EEG_CR;NE_EEG_UC;NE_EEG_CO	Electroencephalogram (EEG)	45888289	1013322
cerebral computed tomography imaging	A CT of the cerebrum is a noninvasive diagnostic imaging procedure that uses special X-rays measurements to produce horizontal, or axial, images (often called slices) of the cerebrum.;NE_cCT_CR;NE_cCT_UC;NE_cCT_CO	Cerebral cisterns | Computed tomography	36306630	LP265423-6
Pre-existing	Having been present before a specific date or event.;pre-existing	Pre-existing hypertension in obstetric context	4311246	86041002		not found
Intramuscular Route of Administration	Intramuscular injection is a route of drug administration via injection into muscle tissue. Aqueous or oleaginous solutions and emulsions or suspensions may be administered. Absorption rates, delay in availability of the drug to the systemic circulation, and duration of effect are perfusion-limited, depend on molecular size of the agent, volume, and osmolarity of the drug solution, fat content of…	Intramuscular	35807246	45080		Intramuscular route of administration
Aviptadil	A synthetic form of vasoactive intestinal polypeptide (VIP), with potential anti-cytokine, anti-inflammatory, and immune-regulatory activities. Upon administration, aviptadil mimics endogenous VIP. In the lungs, aviptadil may prevent N-Methyl-D-aspartic acid (NMDA)-induced caspase-3 activation, inhibits the production of certain pro-inflammatory mediators, such as interleukin-6 (IL-6) and tumor-n…	Aviptadil	4311139	423560002
Reticulocyte Corpuscular Hemoglobin Content	The determination of the amount of hemoglobin in reticulocytes within a sample.	Reticulocyte corpuscular hemoglobin concentration mean	37058141	LP183488-8		pelase double check
Specialty Care Physician's Office Visit	The subject or patient has interacted with a specialty care physician in their office.	Physician's Office	45881585	LA4685-9		not found
cholesterol	A cholestanoid consisting of cholestane having a double bond at the 5,6-position as well as a 3β-hydroxy group.;Cholesterol;https://bio.scai.fraunhofer.de/ontology/GECCO_#Cholesterol:MCnc:Pt:Periton_fld:Qn;https://bio.scai.fraunhofer.de/ontology/GECCO_#Cholesterol_(Body_fld)_[Mass/Vol];https://bio.scai.fraunhofer.de/ontology/GECCO_#Cholesterol_(Pleur_fld)_[Mass/Vol]	Cholesterol	4224820	84698008
generic drug package description	Descriptions associated with generic_package_id values;generic_drug_package_descriptions	General symptom description	4037321	162408000		not found
Transverse Spin Relaxation Time	The time it takes for the net nuclear spin in the plane that is perpendicular to the magnetic field of a spectrometer to decay to zero.;CMR_Mapp_T2_Relax	Relaxation	21498906	LA25355-1		not found
Antimicrobial susceptibility	Standardized interpretation of the rsult;std_sensitivity;std_susceptibility	Microbiology and Antimicrobial susceptibility	37024759	LP343406-7		Antimicrobial Susceptibility
second-degree atrioventricular block	An atrioventricular block that is characterized by progressive prolongation of the PR interval on consecutive beats followed by a blocked P wave on electrocardiogram or intermittently non-conducted P waves not preceded by PR changes on electrocardiogram caused by a conduction block between the atria and the ventricles through the atrioventricular node.;Atrioventricular block (2nd and 3rd degrees)	Atrioventricular block	316135	233917008		not found
Hematuria	The presence of blood in the urine. Hematuria may be gross hematuria (visible to the naked eye) or microscopic hematuria (detected by dipstick or microscopic examination of the urine).;KI_AKI_Hematuria	Hematuria	45615492	D006417
Medicare	The US federal health insurance program run by the Health Care Financing Administration for people 65 years of age or older, certain people with disabilities who have not reached this age, and individuals with permanent kidney failure with dialysis or a transplant. People over 65 years old, younger disabled people, and dialysis patients are eligible for the program regardless of their income. Par…	Medicare	280	1
Aldosteron	A pregnane-based steroidal hormone produced by the outer-section (zona glomerulosa) of the adrenal cortex in the adrenal gland, and acts on the distal tubules and collecting ducts of the kidney to cause the conservation of sodium, secretion of potassium, increased water retention, and increased blood pressure. The overall effect of aldosterone is to increase reabsorption of ions and water in the …	Aldosterone	37490541	52-39-1
Nucleoside Reverse Transcriptase Inhibitor	A substance with a structure similar to a nucleoside molecule that is capable of occupying the active catalytic site of a reverse transcriptase resulting in inhibition of enzyme function, chain termination, and inhibition of viral replication. These compounds are converted to their active phosphorylated forms by cellular kinases.;HIV_ART_End_Nucleoside;HIV_ART_BL_Nucleoside	Nucleoside Reverse Transcriptase Inhibitors	4332746	N0000009947
delirium	Delirium is a neurological and physiological symptom characterized by a mental disturbance characterized by confusion, disordered speech, and hallucinations.;Delirium;CR_Symp_Delirium;Delirium without dementia;UC_Symp_Delirium;BL_Symp_Delirium;CO_Symp_Delirium	Delirium	40321752	154859007
Seizure (finding)	A seizure is an intermittent abnormality of nervous system physiology characterised by a transient occurrence of signs and/or symptoms due to abnormal excessive or synchronous neuronal activity in the brain.;Seizure;Seizure (finding);https://bio.scai.fraunhofer.de/ontology/GECCO_#Seizure_activity;https://bio.scai.fraunhofer.de/ontology/GECCO_#Seizure_precautions;Seizure (epileptic seizure);CR_Com…	Seizure related finding	4196708	313287004		not found
Opiate	Functionally related to the poppy (Papaver somniferum) alkaloid morphine, natural or synthetic Opiates have widespread effects in the central nervous system, and on smooth muscle, due to activation of specific delta, mu, and kappa opiate receptors (each controlling different brain functions). Opiates include natural ingredients of the poppy and their derivatives - opium, morphine, codeine, and he…	Opiate dependence detoxification	44789594	205231000000102		not found
Electrolytes	Substances that ionize into anions and cations in body fluids. Electrolytes regulate nerve and muscle function and water distribution between cells, plasma, and interstitial fluid. Imbalances can cause serious physiologic effects, including seizures, cardiac arrhythmias and convulsions.	Electrolytes	4352038	N0000008272
granulomatosis with polyangiitis	An autoimmune disease that is characterized by necrotizing granulomatous inflammation of the upper and lower respiratory tract, glomerulonephritis, vasculitis, and the presence of antineutrophil cytoplasmatic autoantibodies (ANCAs) in patient sera, and is located_in lung, located_in kidney, located_in skin resulting from an autoimmune attack by antineutrophil cytoplasmic antibodies against small …	Glomerulonephritis due to granulomatosis with polyangiitis	4143003	427555000		granulomatosis with polyangiitis
cerebrospinal fluid	A clear, colorless, bodily fluid, that occupies the subarachnoid space and the ventricular system around and inside the brain and spinal cord;BL_Biomaterial_CerebrospinFluid;CO_SitesViro_CerebroSpinalFluid;RC_SitesViro_CerebroSpinalFluid;CR_SitesViro_CerebroSpinalFluid;UC_SitesViro_CerebroSpinFluid;BL_SiteFirstDiag_CerebSpinFluid	Cerebrospinal fluid	4278997	65216001
Precordial Palpation Finding of Thrill	A clinical finding in which humming vibration; accompanying a loud, harsh or rumbling murmur felt during palpation of the precordium or over the blood vessels.	Thrill	4067084	1735007		not found
Invasive systolic arterial pressure	;IBP sys	Invasive systolic arterial pressure	4353843	251071003
Rheumatoid Factor	Antibodies in the serum of individuals with rheumatoid arthritis that react with antigenic determinants or immunoglobulins that enhance agglutination of suspended particles coated with pooled human gamma-globulin. Rheumatoid factors also occur in other autoimmune and certain infectious diseases.;Rheumatoid Factor	Rheumatoid Factor	45612026	D012217
Cholesterol total	A measure of the total amount of cholesterol in your blood.	Cholesterol/Total	37024395	LP285756-5
Myokardinfarkt	A coronary artery disease characterized by myocardial cell death (myocardial necrosis) due to prolonged ischaemia.;BL_Comorb_MyocardialInfarction CO_Compli_MyocardInfarct CR_Compli_MyocardInfarct Myocardial infarction (disorder)	Acute myocardial infarction	37084476	I21		myocardial infarction
T2 relaxation time 17-Segment-Model	;T2 relaxation time 17-Segment-Model;CMR_Mapp_T2_Relax_17	Relaxation training therapy	4275895	64299003		not found
generic package join id	Key used to join v_drug to retrieve the generic_package_id corresponding to the record	Able to join in conversation	4127521	288652004		not found
secondary glomerular disease	Secondary glomerular diseases are conditions with glomerular pathology in which an underlying cause can be established;KI_CKD_SecondaryGlomerular	Renal glomerular disease	4298568	76910007		not found
Hemoderivative	Any substance obtained by fractionation of human blood plasma.;Received Hemoderivates (HEMO)	Lipid fractionation	37393065	1012181000000105		not found
Hematocrit:VFr:Pt:CSF:Qn		!Kheis Ward 1	42016296	3578886		not found
Device Manufacturer	Manufacturer of a device.;CMR_Manufacturer	Ma = Manufacturer	45881950	LA14207-7		not found
Men who have Sex with Men	Men who engage in sexual activity with other men, regardless of how they identify themselves.;HIV_Risk_MSM	Male who has sex with men	45929894	160578
Coronary Microvascular Disease	A disorder affecting the smallest coronary arteries. Causes include atherosclerosis and arterial spasm. Chest pain is a frequently observed symptom.;CMR_Assess_MicrovasDis	Coronary microvascular disease	44806109	810681000000101
inpatient encounter	A health care encounter involving a patient who has been admitted to a health care facility and remains in a hospital facility for at least one night.;inpatient;HOSPITAL_INPATIENT	Inpatient environment	4207294	440654001		not found
Oral Route of Administration	The introduction of a substance to the mouth or into the gastrointestinal tract by the way of the mouth, usually for systemic action. It is the most common, convenient, and usually the safest and least expensive route of drug administration, but it uses the most complicated pathway to the tissues and bioavailability varies. The disadvantages of method are hepatic first pass metabolism and enzymat…	Oral route of administration	45942215	160240
Electronic Cigarette	A battery-powered electronic device designed to atomize a nicotine-containing liquid solution for inhalation in a manner that simulates smoking a tobacco cigarette.;BL_ECigarettesVaporizer	Electronic cigarette	36716477	722498003
hematologic cancer	An organ system cancer located in the hematological system that is characterized by uncontrolled cellular proliferation in blood, bone marrow and lymph nodes.;Germ cell neoplasm with hematological malignancy;Active hematological neoplasia	Hematologic cancer	36034461	LP420505-2
cerebrospinal fluid chloride level	Measurement of the amount of choride, the negatively charged ion of chlorine, found in a specified volume of cerebrospinal fluid.	CSF (cerebrospinal fluid) chloride level	37397829	992271000000106
Premortal change of therapeutic goals from curative to palliative	;Premortal change of therapeutic goals from curative to palliative;DE_ChangeTreat_ProgCovid	Discharge from community specialist palliative care	44807744	818361000000102		not found
motor neuron disease	A neurodegenerative disease that is located_in the motor neurones.;Motor neuron disease;BL_Comorb_MotoneuronDisease	Motor neuron disease	374631	37340000
Axillary Temperature	The temperature of the axillary fossa.;Axillary temperature;axillary	Axillary temperature	4188706	415882003
Intrathoracic blood volume index	The intrathoracic blood volume index (ITBVI) is routinely used to predict fluid responsiveness in critically ill patients with acute circulatory failure (systolic blood pressure <90 mm Hg or vasopressor requirement).	Entire intrathoracic blood vessel	37115634	732056003		not found
Laboratory Test Result Status	A qualifier used to describe the workflow progression of a laboratory observation outcome in terms of being finished, concluded, interpreted as preliminary, needed to be repeated, etc.;std_report_status;std_result_status	Laboratory test result normal	4013390	165345001		not found
Troponin	Troponins are a group of proteins found in skeletal and heart (cardiac) muscle fibers that regulate muscular contraction. Troponin tests measure the level of cardiac-specific troponin in the blood to help detect heart injury.	Troponin	4009409	102680009
glucagon-like peptide-1 receptor agonist	Glucagon-like peptide-1 (GLP-1) agonists represent a class of medications used in the treatment of type 2 diabetes mellitus in adults.;Glucagon-like peptide 1 receptor agonist;DB_Treat_GLP1	Glucagon-like peptide 1 receptor agonist	36676288	772985004
If ischemic stroke please state most likely cause of stroke (TOAST)	;If ischemic stroke please state most likely cause of stroke (TOAST);CR_StrokeCause;If ischemic stroke: Most likely cause of stroke (TOAST)	Cerebral ischemic stroke due to dissection of artery	37312017	788880006		not found
Hemoglobin A	Hemoglobin A (HbA), also known as adult hemoglobin, hemoglobin A1 or α2β2, is the most common human hemoglobin tetramer, accounting for over 97% of the total red blood cell hemoglobin.;Hemogloblin A	Hemoglobin A	4150368	31299006
Biological Products	Complex pharmaceutical substances, preparations, or matter derived from organisms usually obtained by biological methods or assay.	Biological Products	44786241	N0000189392
Hematocrit:VFr:Pt:Plr fld:Qn		!Kheis Ward 1	42016296	3578886		Hematocrit | Pleural fluid
Acute respiratory tract infection	Acute respiratory infection can be defined as the infection that makes it difficult to breathe normally. This infection can affect both your upper and lower respiratory system.	Acute lower respiratory tract infection	4307774	195742007		not found
Metastasis	The spread or migration of cancer cells from one part of the body (the organ in which it first appeared) to another. The secondary tumor contains cells that are like those in the original (primary) tumor.;BL_Comorb_SolidTumorMeta;Other malignant disease: Metastasis	Metastasis	36769180	OMOP4998856
Correspondence	Correspondence is defined as communication, generally through letters or emails.;CORRESPONDENCE	Correspondence section	40482006	445046002		not found
Nursing Home Stay	The subject or patient has been admitted as an inpatient to a nursing home.;Patient from nursing home;Patient lives in nursing home	Nursing home attendant	4051737	159741001		not found
non-Hodgkin lymphoma	A lymphoma that is characterized as any kind of lymphoma except Hodgkin's lymphoma.;ON_Disease_NHL	Composite Hodgkin and non-Hodgkin lymphoma	4030145	128798004		Non-Hodgkin lymphoma
total serum bilirubin level	The complete or entire amount of bilirubin in a specified volume of serum, the clear liquid that separates from blood after it has clotted completely, i.e. blood plasma from which fibrinogen has been removed. Bilirubin is the bile pigment produced by breakdown of heme and reduction of biliverdin.;LC_BL_Bilirubin;Bilirubin.total [Mass/volume] in Serum or Plasma	Serum total bilirubin level	40315340	143942003
Oral Temperature	The temperature of the oral cavity.;sublingual	Temperature	4086164	246508008		Oral temperature
Conjunctivitis (disorder)	A conjunctival disease characterized by an inflammation of the conjunctiva, the outermost layer of the eye and the inner surface of the eyelids.;Conjunctivitis;Conjunctivitis (disorder)"@en	Acute conjunctivitis	376707	53726008		Conjunctivitis
Electrophysiology	That branch of physiology that is concerned with the electric phenomena associated with living bodies and involved in their functional activity.;Electrophysiology;NE_Ephy_UC;NE_Ephy_CR;NE_Ephy_CO	Electrophysiology	1028998	LP6252-3
[truncated: 2,961 more rows]
